# Supplementary material for: Structure-guided unlocking of NaX reveals a non-selective tetrodotoxin-sensitive cation channel
Source: Nat Commun. 2022 Mar 17;13:1416. doi: 10.1038/s41467-022-28984-4 (PMC8931054; doi:10.1038/s41467-022-28984-4)
Supplement: Supplementary file 3 — Source Data [file 41467_2022_28984_MOESM3_ESM.xlsx]

## Sheet: Fig. 1a-g
Fig. 1a/d
hNaX		Holding potential = 0 mV
	I (µA)
V (mV)	21128052	21128054	21128056	21204046	21204048	21205000	21205002	21205004
-100	-0.0951439	-0.099013	-0.08005	-0.0609071	-0.0783873	-0.0782045	-0.0811514	-0.0889165
-80	-0.0805893	-0.0889314	-0.0677777	-0.0445327	-0.0645771	-0.0558666	-0.0691276	-0.081742
-60	-0.0570542	-0.0691776	-0.0496785	-0.0307695	-0.0468613	-0.0400403	-0.0590229	-0.0631248
-40	-0.0290461	-0.0515096	-0.0378136	-0.0153598	-0.0275804	-0.0232133	-0.038214	-0.0546605
-20	0.0395816	0.0416867	0.0233017	0.0201038	0.0270687	0.0264096	0.0285128	0.0381631
0	0.0548834	0.0638633	0.0362319	0.0315496	0.0443393	0.0426801	0.0390354	0.0432139
20	0.061788	0.0770324	0.0512271	0.0361998	0.0600904	0.0516615	0.0467384	0.0556027
40	0.0751347	0.0900115	0.0631741	0.0415801	0.0851754	0.0659592	0.0627042	0.0609481
60	0.100086	0.0961944	0.0856727	0.0469755	0.10653	0.0844375	0.0704317	0.0685374
80	0.139221	0.152775	0.130988	0.0780158	0.156904	0.131293	0.0963519	0.10631
hNaV1.7		Holding potential = -100 mV
	I (µA)
V (mV)	21128000	21128001	21128002	21128003	21128004	21128005	21204000	21204001	21204002	21204003	21204004	21204005	21204006	21204007
-80	-0.0541071	-0.0640869	-0.0812456	-0.0579548	-0.0557589	-0.0632817	-0.0573266	-0.0675596	-0.0617823	-0.0578407	-0.0680289	-0.0627931	-0.0670042	-0.0565282
-75	-0.0467149	-0.0732422	-0.0649658	-0.0621263	-0.056333	-0.0584369	-0.0598882	-0.0486621	-0.0495466	-0.0495831	-0.0687402	-0.0692457	-0.06932	-0.048798
-70	-0.0550059	-0.0701904	-0.0587594	-0.0525541	-0.0515238	-0.0543316	-0.0552778	-0.0665875	-0.0464381	-0.0548524	-0.0525191	-0.0553284	-0.0634995	-0.0509232
-65	-0.0437041	-0.0854492	-0.0587044	-0.0596493	-0.0474401	-0.0578676	-0.0514252	-0.0513988	-0.0563942	-0.0561316	-0.0659449	-0.0539717	-0.0630343	-0.0516733
-60	-0.0361917	-0.0549316	-0.0606018	-0.055982	-0.0393899	-0.0527535	-0.0492577	-0.0507872	-0.0420025	-0.0328689	-0.0507702	-0.0502663	-0.0595219	-0.0436185
-55	-0.038429	-0.0610352	-0.0620245	-0.040725	-0.0395868	-0.0473361	-0.0478404	-0.0488758	-0.0358998	-0.0389388	-0.0660963	-0.0454784	-0.0552089	-0.0347433
-50	-0.0406984	-0.0579834	-0.0591261	-0.0468315	-0.0424775	-0.0578203	-0.0481186	-0.049644	-0.0438094	-0.0431105	-0.0554897	-0.0367906	-0.0467317	-0.0432594
-45	-0.04063	-0.0701904	-0.0475935	-0.0458586	-0.0461928	-0.0565294	-0.0443794	-0.0559264	-0.0358006	-0.0461377	-0.0490814	-0.0421357	-0.0526878	-0.0442437
-40	-0.0566491	-0.0976562	-0.0605097	-0.0681093	-0.0573569	-0.0670931	-0.0501757	-0.0502386	-0.0521403	-0.0612564	-0.0597792	-0.0483078	-0.0800619	-0.0460424
-35	-0.0968308	-0.161743	-0.117289	-0.150757	-0.0720287	-0.109496	-0.0694318	-0.114418	-0.0692883	-0.127119	-0.0728107	-0.0857096	-0.148768	-0.0583974
-30	-0.262151	-0.360107	-0.262907	-0.414616	-0.148831	-0.231164	-0.161382	-0.230355	-0.185281	-0.31031	-0.147288	-0.223835	-0.351938	-0.116496
-25	-0.744509	-1.7334	-0.837447	-2.33901	-0.365903	-0.625589	-0.319593	-0.614149	-0.394735	-1.04553	-0.336093	-0.556543	-0.946226	-0.276551
-20	-1.94725	-2.29492	-1.99686	-2.54332	-1.07363	-1.56721	-0.784844	-1.55033	-1.02841	-1.68048	-1.15926	-1.50501	-1.92528	-0.676059
-15	-2.22703	-2.31934	-2.24055	-2.58448	-1.53243	-1.81476	-1.4378	-1.80028	-1.80979	-1.80548	-1.69149	-2.14421	-2.22556	-1.27876
-10	-2.18256	-2.22473	-2.17692	-2.47206	-1.56554	-1.80335	-1.748	-1.85409	-2.06881	-1.75283	-1.79358	-2.39002	-2.26541	-1.64876
-5	-1.99619	-2.05994	-2.01584	-2.30087	-1.49326	-1.69632	-1.79273	-1.75525	-2.04465	-1.6124	-1.707	-2.36336	-2.173	-1.7824
0	-1.78591	-1.83411	-1.79519	-2.04886	-1.33956	-1.54043	-1.69129	-1.6089	-1.88568	-1.42407	-1.56444	-2.19793	-1.97507	-1.69419
5	-1.53064	-1.59912	-1.53369	-1.80168	-1.17332	-1.33494	-1.52062	-1.39456	-1.6544	-1.20427	-1.36175	-1.96389	-1.71264	-1.52694
10	-1.27993	-1.36719	-1.26546	-1.56149	-0.980334	-1.12718	-1.30371	-1.16692	-1.42179	-0.992294	-1.15701	-1.65629	-1.45397	-1.31897
15	-1.04228	-1.08643	-1.01151	-1.29302	-0.800145	-0.914522	-1.04964	-0.957153	-1.1297	-0.791127	-0.967107	-1.3469	-1.17726	-1.09628
20	-0.8011	-0.854492	-0.771558	-1.00116	-0.608114	-0.70971	-0.810327	-0.702427	-0.890444	-0.589681	-0.759028	-1.06424	-0.892285	-0.883105
25	-0.570008	-0.634766	-0.5528	-0.774223	-0.450633	-0.52545	-0.591391	-0.52286	-0.631351	-0.393598	-0.559354	-0.784731	-0.627075	-0.6654
30	-0.380489	-0.436401	-0.345271	-0.519251	-0.303903	-0.339883	-0.386613	-0.332599	-0.433263	-0.240158	-0.376256	-0.506129	-0.373026	-0.450084
35	-0.212285	-0.253296	-0.174505	-0.322415	-0.177664	-0.1841	-0.227595	-0.196398	-0.252683	-0.115408	-0.22646	-0.311437	-0.209543	-0.272566
40	-0.0789754	-0.0901098	-0.049114	-0.148388	-0.0705109	-0.0557805	-0.107773	-0.0720475	-0.112126	-0.014143	-0.102673	-0.133858	-0.0428675	-0.14162
45	0.0241521	0.0314775	0.0761442	-0.00989636	0.0206776	0.0500501	0.0283505	0.0487763	0.00740516	0.027928	0.0366508	0.0268245	0.051084	-0.0262437
50	0.0753997	0.0652032	0.165157	0.113807	0.0400289	0.10177	0.0495358	0.0465512	0.0367664	0.0570016	0.0497945	0.0461808	0.107158	0.0222024
55	0.134985	0.100009	0.239123	0.210835	0.0660571	0.178613	0.0716624	0.0626124	0.0572449	0.0778834	0.0673346	0.0780326	0.149147	0.0501895
60	0.187156	0.124199	0.298302	0.287916	0.0703738	0.206272	0.0887429	0.0742445	0.0687601	0.0933238	0.0804597	0.0998634	0.191459	0.0670032
65	0.202064	0.154706	0.346298	0.348304	0.0850912	0.238406	0.0808181	0.0729145	0.0821694	0.111262	0.0891648	0.106197	0.218805	0.0773053
Fig. 1b/d
hNaX		Holding potential = 0 mV
	Control				300 µM aconitine						Control				100 µM veratridine
V (mV)	Cell 1	Cell 2	Cell 3	Cell 4	Cell 1	Cell 2	Cell 3	Cell 4		V (mV)	Cell 1	Cell 2	Cell 3	Cell 4	Cell 1	Cell 2	Cell 3	Cell 4
-100	-0.131226	-0.177002	-0.170898	-0.210571	-0.140381	-0.161743	-0.15564	-0.180054		-100	-0.100802	-0.124863	-0.109013	-0.0809958	-0.0966663	-0.113525	-0.150517	-0.0780451
-80	-0.109863	-0.131226	-0.143433	-0.195312	-0.119019	-0.137329	-0.134277	-0.143433		-80	-0.0738399	-0.103836	-0.0792949	-0.0684806	-0.0719644	-0.0892591	-0.0891301	-0.0609935
-60	-0.088501	-0.115967	-0.125122	-0.152588	-0.088501	-0.125122	-0.131226	-0.149536		-60	-0.0550048	-0.0735289	-0.0611699	-0.0515978	-0.0533584	-0.0730187	-0.065375	-0.0379511
-40	-0.0671387	-0.0915527	-0.112915	-0.119019	-0.0701904	-0.088501	-0.0976562	-0.112915		-40	-0.0285819	-0.0520746	-0.0348477	0.0287785	-0.0291938	-0.0556	-0.0406373	-0.0264868
-20	0.0640869	0.088501	-0.0946045	-0.0915527	-0.0579834	-0.0762939	-0.0946045	-0.0946045		-20	0.029991	-0.0401297	0.0378565	0.0450786	0.0281036	-0.0351082	0.031505	0.0305983
0	0.0762939	0.109863	0.0823975	0.100708	0.0518799	0.100708	-0.0854492	0.100708		0	0.0518161	0.0377483	0.0542765	0.0576111	0.0421912	0.0385971	0.0486821	0.0493413
20	0.10376	0.12207	0.100708	0.137329	0.0762939	0.12207	0.0946045	0.106812		20	0.0635791	0.0501208	0.0716476	0.064656	0.0537644	0.0452337	0.0592512	0.0486822
40	0.119019	0.134277	0.112915	0.17395	0.0976562	0.115967	0.0946045	0.140381		40	0.0856749	0.0603882	0.0816182	0.0831082	0.0674173	0.061322	0.0736851	0.0663299
60	0.134277	0.149536	0.143433	0.20752	0.10376	0.140381	0.119019	0.180054		60	0.110697	0.0903177	0.112908	0.111187	0.0894136	0.0758917	0.0955034	0.0789903
80	0.189209	0.228882	0.183105	0.259399	0.146484	0.189209	0.149536	0.22583		80	0.158913	0.141498	0.161322	0.161395	0.130468	0.126126	0.132657	0.125445
	Control				300 nM BDS-I						Control				100 nM ATX-II
V (mV)	Cell 1	Cell 2	Cell 3	Cell 4	Cell 1	Cell 2	Cell 3	Cell 4		V (mV)	Cell 1	Cell 2	Cell 3	Cell 4	Cell 1	Cell 2	Cell 3	Cell 4
-100	-0.122935	-0.126999	-0.13175	-0.111223	-0.137613	-0.123088	-0.104591	-0.104821		-100	-0.118559	-0.101611	-0.0805584	-0.103636	-0.109837	-0.100279	-0.0709583	-0.0890452
-80	-0.0996894	-0.0886091	-0.0900767	-0.0911269	-0.100795	-0.0891541	-0.080701	-0.084062		-80	-0.0646987	-0.0803051	-0.0559152	-0.0849771	-0.0652243	-0.0703295	-0.0532941	-0.0740657
-60	-0.0658347	-0.063972	-0.0683265	-0.0719801	-0.0706284	-0.0658742	-0.0613016	-0.0642487		-60	-0.0518939	-0.0582614	-0.0432532	-0.0633522	-0.0375554	-0.054835	-0.0373472	-0.0483232
-40	-0.0366716	-0.0365913	-0.0433077	-0.0430944	-0.0404859	-0.0370444	-0.0377173	-0.0402454		-40	-0.0350736	-0.0302483	-0.024964	-0.0439122	-0.027811	-0.0340985	-0.0270458	-0.0256583
-20	0.0263595	0.0181702	-0.0142644	-0.0181787	0.0244312	0.0147873	-0.0138711	-0.0199147		-20	-0.0229361	-0.0181133	-0.0125043	0.0163414	-0.0198573	0.0127603	-0.0159345	-0.0139702
0	0.0508125	0.0441803	0.0351674	0.0304908	0.0473329	0.0353898	0.0289443	0.0303463		0	0.0298019	0.0263852	0.0153124	0.0307901	0.0141067	0.0259772	0.0111654	0.02184
20	0.0729816	0.0612605	0.0588698	0.0489251	0.0647766	0.051579	0.0464281	0.0388474		20	0.0271948	0.0373841	0.0305696	0.0462879	0.0201111	0.035496	0.0222599	0.0355319
40	0.0996757	0.0945064	0.087662	0.0717085	0.0962403	0.0802109	0.07243	0.0571194		40	0.0501072	0.0638289	0.0487003	0.0670951	0.0314439	0.0647467	0.0367523	0.0518367
60	0.137009	0.128337	0.123239	0.101168	0.133411	0.112466	0.108539	0.0845438		60	0.0664239	0.109645	0.07545	0.11336	0.0545307	0.101815	0.059584	0.0872801
80	0.182408	0.181727	0.171879	0.158833	0.187306	0.176151	0.15638	0.125891		80	0.114702	0.163927	0.119758	0.172769	0.0900062	0.155929	0.103849	0.139647
Fig. 1c/d
hNaX + NaVβ3		Holding potential = 0 mV									hNaX + CaVβ1 + γ2 +α2δ1		Holding potential = 0 mV
	I (µA)											I (µA)
V (mV)	21128058	21128060	21128061	21128063	21128065	21204050	21204052	21205006	21205008		V (mV)	20104017	20104020	20104023	20105001	20105005	20105007
-100	-0.0922776	-0.089568	-0.0914851	-0.071186	-0.0790093	-0.0670583	-0.0733489	-0.0765084	-0.103519		-100	-0.109863	-0.106114	-0.0817814	-0.0940997	-0.212813	-0.15886
-80	-0.0667766	-0.0661822	-0.0677406	-0.0498754	-0.0623595	-0.046952	-0.0575763	-0.0626175	-0.0776692		-80	-0.088501	-0.0857099	-0.0623132	-0.0705873	-0.171343	-0.137644
-60	-0.038334	-0.0399485	-0.0378458	-0.0264984	-0.0374185	-0.0350615	-0.0388726	-0.0483568	-0.0529858		-60	-0.0762939	-0.0640722	-0.048389	-0.0549844	-0.140211	-0.109441
-40	0.0305389	0.0198211	0.025768	0.0350012	-0.0158657	-0.0200723	-0.0263559	-0.0299136	-0.0265228		-40	-0.0579834	-0.040935	-0.0359723	-0.0316538	-0.103721	-0.0903556
-20	0.0536479	0.0402557	0.0505684	0.0540034	0.0343408	0.0167208	0.0181586	0.0354307	0.0273957		-20	-0.0305176	-0.0184564	-0.0210749	0.0490651	-0.0614741	-0.0539115
0	0.0698739	0.0555455	0.0706352	0.0733268	0.0512978	0.0274394	0.0279043	0.0374907	0.0422372		0	0.0396729	0.0391635	0.0323142	0.0653095	0.0447552	0.0628952
20	0.0840719	0.0716571	0.0911431	0.0890751	0.0638671	0.032789	0.0353751	0.0488179	0.0569279		20	0.0518799	0.0581687	0.0441112	0.0995777	0.0811426	0.110794
40	0.099911	0.0870375	0.112364	0.104697	0.0853586	0.0380161	0.0392685	0.054992	0.0719622		40	0.0518799	0.0900119	0.0630845	0.150426	0.111831	0.180588
60	0.134626	0.115075	0.132319	0.128599	0.105071	0.0515803	0.0579598	0.0769814	0.0918685		60	0.0976562	0.146688	0.114247	0.213633	0.15931	0.26181
80	0.189215	0.164349	0.171589	0.166121	0.146133	0.0956499	0.101455	0.108354	0.128706		80	0.177002	0.252039	0.194251	0.328534	0.241603	0.400386
hNaX + ATP1A1/B1/G1 + SAP97				[Na+]e = 96 mM							hNaX + ATP1A1/B1/G1 + SAP97				[Na+]e = 200 mM
	I (µA)											I (µA)
V (mV)	20814018	20814020	20821000	20821002	20821004	20912006	20918000	20918006			V (mV)	20912008	20912020	20912023	20912032	20918002	20918031
-100	-0.08511	-0.1711	-0.15305	-0.06886	-0.06794	-0.1654	-0.07146	-0.07979			-100	-0.13829	-0.02444	-0.09712	-0.07865	-0.09587	-0.21667
-80	-0.04851	-0.12053	-0.09965	-0.02706	0.092894	-0.13789	-0.05647	-0.05272			-80	-0.1026	0.021458	-0.03811	-0.05048	-0.07182	-0.1709
-60	-0.02516	-0.0932	-0.05212	0.03607	0.088949	-0.09293	-0.04069	-0.0284			-60	-0.06864	0.035815	0.035922	-0.02624	-0.06252	-0.13733
-40	0.025523	-0.05726	0.043132	0.066191	0.201522	-0.03384	0.026894	0.051149			-40	-0.03679	0.057861	0.051874	0.047737	-0.0328	-0.10376
-20	0.037011	-0.04145	0.072486	0.086379	0.175478	0.077624	0.044271	0.079212			-20	0.044718	0.068842	0.069358	0.066321	0.038339	0.073242
0	0.045928	0.090142	0.117664	0.113787	0.145046	0.162792	0.05637	0.104282			0	0.082331	0.085168	0.093411	0.093718	0.053453	0.134277
20	0.056573	0.068724	0.182332	0.142903	0.207342	0.25843	0.067127	0.129837			20	0.128942	0.099435	0.114754	0.120697	0.069353	0.195313
40	0.06962	0.095076	0.238796	0.171916	0.172903	0.357999	0.084907	0.153494			40	0.178556	0.116774	0.133606	0.141954	0.086425	0.253296
60	0.097457	0.133082	0.329739	0.20527	0.23102	0.464421	0.105491	0.196108			60	0.226069	0.146377	0.16147	0.176346	0.111157	0.32959
80	0.159874	0.1975	0.42213	0.262797	0.375806	0.624465	0.147134	0.254067			80	0.311055	0.177618	0.213313	0.224139	0.18152	0.430298
Fig. 1d
One-way ANOVA with Dunnett’s test
Comparison		95.00% CI of diff.		Adjusted P Value	Summary
NaX vs. +aconitine		-0.3289 to 0.2214		0.9971	ns
NaX vs. +veratridine		-0.2799 to 0.2705		>0.9999	ns
NaX vs. +BDS-I		-0.3126 to 0.2377		0.9995	ns
NaX vs. +ATX-II		-0.2735 to 0.2768		>0.9999	ns
NaX vs. +NaVβ3		-0.2356 to 0.2010		0.9997	ns
NaX vs. +CaVβ1+γ2+α2δ1		-0.3843 to 0.1010		0.5149	ns
NaX vs. 96 Na+		-0.4062 to 0.04318		0.1722	ns
NaX vs. 200 Na+		-0.3750 to 0.1103		0.5932	ns
NaX vs. NaV1.7		-2.111 to -1.713		<0.0001	****
Fig. 1e
Neuro-2a		Holding potential =-60 mV
Current (pA) elicited when switching from 140 mM to 190 mM Na+ on the extracellular side
Mock (empty vector+eGFP)
	I (pA)
Sweep #	20912000	20912001	20912002	20912003	20912004	20912005	20912006	20916002	20916005	20917000	20923003	20923004	20923005
1	0	0.4	7	2.2	0.2	5.8	1.5	0.5	0.5	4.1	0.9	7.7	4.5
2	0.2	1.3	4.5	2	1.6	5.6	0.5		3.5	9	2.1	3.3	5
3		4.1		4.2	0.7	8.1	1.8		5.6	5.5	1.3	11	7.7
Average	0.1	1.93333	5.75	2.8	0.833333	6.5	1.26667	0.5	3.2	6.2	1.43333	7.33333	5.73333
hNaX* (hNaX-eGFP-2×FLAG)
	I (pA)
Sweep #	20907000	20907001	20907002	20908000	20908001	20908002	20908003	20908004	20916000	20916001	20923000	20923001	20923002
1	21.1	13.6	3.3	2.5	2	6.1	22.1	6.4	14	20	6.3	10.9	6.2
2	12.9	45.5	3.7	2.6	14.9	9	23.1	5.3	11	27.4	8.8	12.6	7.4
3	14.4		0.7	2.6	0.4	5	23.5		10.3	21.2	4.6	10.9
Average	16.1333	29.55	2.56667	2.56667	5.76667	6.7	22.9	5.85	11.7667	22.8667	6.56667	11.4667	6.8
hNaV1.7* (hNaV1.7-eGFP-2xFLAG)
Sweep #	20o26002	20o26005	20o26007	20o30001	20o30005	20o30010	20o30013	20n13005	20n13009
1	27.1	11	4.2	20.5	40.2	10.3	9.5	3.8	13.2
2	20.9	23.8	3.4	13.5	17.7	8	8.1	3.1	11.4
3	13.6	17.5	4.2	11.9		11.5	18.3	3.1	8.6
Average	20.5333	17.4333	3.93333	15.3	28.95	9.93333	11.9667	3.33333	11.0667
Neuro-2a		Holding potential =-100 mV
Current (nA) elicited in response to depolarisation.
	Mock			hNaX* (hNaX-eGFP-2×FLAG)				hNaV1.7* (hNaV1.7-eGFP-2xFLAG)
V (mV)	20o24000	20o24001	20o24002	20o08010	20o15010	20o15012	20o15013	20o23000	20o26001	20o26006	20o30000	20o30003	20o30007
-60	-0.0072189	-0.00766773	0.00766773	0.0117742	0.0064409	0	-0.0260703	-0.0107348	-0.00429393	0.0144153	0.00582748	0.011655	0.00613419
-50	-0.00546519	-0.00368051	0.00552077	0.0229245				-0.026377	0.00613419	0.016869	-0.00766773	0.0184026	0.0138019
-40	-0.0133714	-0.00858786	0.0119617	0.0340322	0.00460064	-0.00214697	-0.0245367	-0.093853	-0.0208562	0.00920128	-0.12299	0.0180958	-0.0174824
-30	-0.0492246	-0.0180958	-0.000920128	0.0482467				-0.963374	-0.349955	-0.292907	-4.15622	-0.0720767	-0.235859
-20	-0.20003	-0.0619553	-0.129738	0.0613401	-0.076984	-0.14722	-0.319898	-4.98525	-2.02275	-3.07629	-4.21695	-0.740703	-1.57342
-10	-0.320565	-0.153355	-0.279105	0.0734662				-5.25546	-2.98796	-3.7575	-3.8262	-2.09022	-2.89902
0	-0.329414	-0.206722	-0.394121	0.0908375	-0.185252	-0.365904	-0.775361	-4.79877	-3.11187	-3.59126	-3.30387	-2.20739	-3.0539
10	-0.283077	-0.175131	-0.388601	0.0962003				-3.92373	-2.85485	-3.05176	-2.75609	-1.99545	-2.71928
20	-0.180126	-0.111335	-0.26561	0.104446	-0.116243	-0.212856	-0.646237	-3.01465	-2.37884	-2.44447	-2.09114	-1.66328	-2.24082
30	-0.0792591	-0.0435527	-0.17053	0.126127				-1.98932	-1.80345	-1.80866	-1.5041	-1.20015	-1.65224
40	0.0345769	0.0352716	0.0683962	0.141171	0.00460064	0.0800511	-0.175131	-1.08084	-1.21181	-0.999566	-0.893751	-0.778122	-1.0514
50	0.0736516	0.0969201	0.100294	0.165425				-0.306403	-0.579374	-0.40915	-0.292601	-0.340447	-0.402403
60	0.14219	0.157342	0.216537					0.364064	0.041099	0.0521406	0.101214	0.0834249	0.0693163
Fig. 1f
One-way ANOVA with Dunnett’s test
	Comparison		95.00% CI of diff.		Adjusted P Value	Summary
[Na+]e	Mock vs. NaXWT*		-14.54 to -2.065		0.008	**
	Mock vs. NaV1.7*		-17.15 to -3.358		0.0031	**
Voltage	Mock vs. NaXWT*		-1298 to 1212		0.9941	ns
	Mock vs. NaV1.7*		-4356 to -2131		<0.0001	****
Fig. 1g

## Sheet: Fig. 2f-g
Fig. 2f/g
Xenopus laevis oocytes
NaX-QTT + H2O
	I (µA)
V (mV)	21128022	21128024	21128026	21128028	21204021	21204022	21204024	21204026	21204028
-100	-0.269991	-0.368692	-0.530599	-0.386537	-0.300744	-0.363353	-0.321071	-0.314981	-0.309423
-80	-0.201342	-0.280983	-0.403615	-0.295757	-0.222876	-0.26633	-0.238025	-0.233152	-0.229193
-60	-0.140212	-0.211618	-0.295685	-0.210839	-0.147564	-0.190781	-0.166186	-0.160345	-0.159555
-40	-0.0873803	-0.135436	-0.184541	-0.138104	-0.0658172	-0.104055	-0.0940053	-0.0801868	-0.0894948
-20	-0.0250001	-0.059869	-0.0871364	-0.0602819	0.0684644	0.0414625	0.0306441	0.0481866	0.0284318
0	0.0836578	0.0754097	0.115986	0.0739192	0.179054	0.145106	0.13096	0.159512	0.12244
20	0.208186	0.230861	0.2866	0.23461	0.324951	0.315452	0.274214	0.310166	0.268907
40	0.576211	0.584931	0.708612	0.634261	0.828145	0.78765	0.559163	0.713205	0.679701
60	1.64548	1.54219	1.82248	1.71844	2.37175	2.18527	1.50594	2.04814	2.09861
80	3.33081	3.0076	3.49172	3.38155	4.59963	4.29745	3.11191	4.24218	4.37903
NaX-QTT + NaVβ1
	I (µA)
V (mV)	21128040	21128042	21128044	21128046	21128048	21204038	21204040	21204042	21204044
-100	-0.571286	-0.748075	-0.633017	-0.615426	-0.560379	-0.41885	-0.449878	-0.466189	-0.390613
-80	-0.428545	-0.567908	-0.480014	-0.461812	-0.430673	-0.316698	-0.337348	-0.348158	-0.29552
-60	-0.309923	-0.420522	-0.35194	-0.340653	-0.317732	-0.227511	-0.240469	-0.254974	-0.206423
-40	-0.205604	-0.284339	-0.236389	-0.22967	-0.216832	-0.134914	-0.147393	-0.160309	-0.113014
-20	-0.082568	-0.136462	-0.11078	-0.104328	-0.0992079	-0.0463683	-0.0428041	-0.0568823	0.0333753
0	0.109285	0.101254	0.0981364	0.109987	0.123507	0.131485	0.133768	0.130176	0.145785
20	0.341826	0.37076	0.336565	0.349376	0.31725	0.291813	0.310874	0.314334	0.309946
40	0.822521	0.81681	0.760933	0.770148	0.703417	0.726819	0.779617	0.796975	0.727731
60	1.91506	1.6624	1.64889	1.66379	1.61122	1.97367	2.09976	2.16872	1.97961
80	3.5113	2.92883	3.00957	3.02557	3.06588	3.94279	4.11022	4.17455	4.00871
NaX-QTT + NaVβ3
	I (µA)
V (mV)	21128030	21128032	21128034	21128036	21128038	21204030	21204032	21204034	21204036
-100	-0.656128	-0.854492	-0.930786	-0.804371	-0.836923	-0.464521	-0.477747	-0.509644	-0.453407
-80	-0.497437	-0.656128	-0.753784	-0.610494	-0.63695	-0.345775	-0.35377	-0.38147	-0.338928
-60	-0.384521	-0.485229	-0.564575	-0.447456	-0.473997	-0.241043	-0.245762	-0.268555	-0.236387
-40	-0.262451	-0.338745	-0.341797	-0.302028	-0.324843	-0.129607	-0.13886	-0.152588	-0.139818
-20	-0.140381	-0.183105	-0.183105	-0.130369	-0.172343	0.0311535	-0.0228529	0.0305176	-0.0372354
0	0.115967	0.125122	0.128174	0.150697	0.0912711	0.179399	0.168444	0.177002	0.137711
20	0.341797	0.430298	0.427246	0.446774	0.374917	0.379971	0.337286	0.387573	0.330981
40	0.814819	0.973511	0.958252	0.977178	0.835815	0.843858	0.770376	0.85144	0.835105
60	1.89514	2.02332	1.97754	2.01925	1.72306	2.26859	2.01361	2.12097	2.25245
80	3.43323	3.51257	3.48511	3.47799	3.08472	4.51739	4.04089	4.05884	4.30668
NaX F724Q
	I (µA)
V (mV)	21120008	21120010	21120012	21120014	21122014	21122016	21122018	21122020
-100	-0.170898	-0.183105	-0.140238	-0.12298	-0.199441	-0.187375	-0.138864	-0.140782
-80	-0.128174	-0.149536	-0.0966864	-0.0907743	-0.145849	-0.128032	-0.102075	-0.112019
-60	-0.0915527	-0.134277	-0.0548927	-0.0612612	-0.0916506	-0.0842966	-0.0695088	-0.0792756
-40	0.0640869	-0.106812	0.0335919	0.0398879	-0.0506453	-0.0421557	-0.0398132	-0.0531925
-20	0.0854492	0.125122	0.058844	0.0729514	0.0466923	0.0403816	0.0306641	0.0522908
0	0.131226	0.146484	0.0881657	0.0951781	0.0795266	0.0790153	0.0620593	0.0673915
20	0.134277	0.149536	0.10614	0.122255	0.118416	0.112149	0.0891514	0.100114
40	0.170898	0.140381	0.133495	0.134903	0.163454	0.156518	0.122344	0.117549
60	0.219727	0.180054	0.197434	0.189781	0.277639	0.229506	0.173521	0.160947
80	0.369263	0.234985	0.350441	0.337269	0.481936	0.43152	0.307869	0.309948
NaX I1189T
	I (µA)
V (mV)	21120016	21120018	21120020	21122022	21122024	21122026	21122028
-100	-0.0963333	-0.0864817	-0.114138	-0.103235	-0.0992654	-0.121552	-0.109016
-80	-0.0732561	-0.0675816	-0.0816411	-0.086214	-0.076754	-0.0890663	-0.0892854
-60	-0.0518389	-0.0429731	-0.0570299	-0.0553613	-0.0552986	-0.0605945	-0.0616047
-40	0.0362358	0.0350201	0.0338488	0.0429294	0.0450502	-0.0395686	-0.049811
-20	0.0571273	0.0567617	0.0522859	0.0549947	0.0678083	0.0596554	0.0538028
0	0.0738677	0.0737302	0.0718342	0.0797304	0.0818973	0.0819067	0.076536
20	0.0911503	0.088651	0.0867415	0.0923421	0.0941099	0.109737	0.0904143
40	0.107424	0.101498	0.108569	0.104343	0.124308	0.117797	0.101072
60	0.127957	0.131767	0.133153	0.135137	0.142251	0.148484	0.132421
80	0.193555	0.172611	0.189174	0.168363	0.182085	0.220081	0.178278
NaX I1492T
	I (µA)
V (mV)	21120022	21120024	21120026	21122030	21122032	21122034	21122036
-100	-0.0873775	-0.0989402	-0.0967338	-0.0939059	-0.11481	-0.101804	-0.102779
-80	-0.0730974	-0.0758375	-0.0770238	-0.0782482	-0.092505	-0.0730478	-0.0816029
-60	-0.0492838	-0.0507259	-0.0860318	-0.0562475	-0.0667998	-0.0516472	-0.0636411
-40	0.0253529	-0.0248633	-0.0302905	-0.0330484	-0.0432357	-0.025173	-0.0351889
-20	0.0434909	0.0420245	0.0480702	0.0321941	0.0481401	0.0414062	0.0358981
0	0.0619231	0.0656781	0.0628458	0.0556976	0.0674885	0.066915	0.0558736
20	0.07596	0.0836088	0.0831277	0.0759169	0.0879906	0.0760177	0.0794346
40	0.0958981	0.105236	0.103209	0.100627	0.10306	0.098774	0.0941611
60	0.123379	0.139769	0.13432	0.134616	0.130656	0.132321	0.120192
80	0.179734	0.213045	0.185425	0.187504	0.182419	0.199478	0.180245
NaX EEE
	I (µA)
V (mV)	21208009	21208012	21208015	21317010	21317012	21317014	21317016	21317018
-100	-0.436401	-0.214708	-0.154981	-0.123419	-0.157149	-0.305176	-0.137329	-0.249586
-80	-0.363332	-0.145373	-0.123253	-0.0793574	-0.092966	-0.167847	-0.0961304	-0.142216
-60	-0.257972	-0.116928	-0.0950578	-0.039883	-0.060738	-0.088501	-0.0656128	-0.0799863
-40	-0.180187	-0.0691601	-0.0737103	0.0276042	-0.0354009	-0.0274658	-0.0335693	-0.0301664
-20	-0.0913308	-0.0367481	-0.0418701	0.0770619	0.0220945	0.0686646	0.0595093	0.0495008
0	0.0992915	0.0646458	0.0554353	0.129969	0.0525187	0.140381	0.0961304	0.111817
20	0.229882	0.145417	0.10109	0.179072	0.0973476	0.242615	0.135803	0.179445
40	0.360381	0.291123	0.164551	0.281957	0.154859	0.450134	0.201416	0.270186
60	0.562805	0.449623	0.297987	0.6449	0.303537	1.02692	0.43335	0.515746
80	0.888471	1.0766	0.583157	1.26209	0.63097	1.97601	0.973511	1.00418
Fig. 2g
One-way ANOVA with Dunnett’s test
Comparison		95.00% CI of diff.		Adjusted P Value	Summary
NaX QTT+H2O vs. +NaVβ1		-0.2873 to 0.7460		0.7102	ns
NaX QTT+H2O vs. +NaVβ3		-0.5250 to 0.5082		>0.9999	ns
NaX QTT+H2O vs. NaX F724Q		2.875 to 3.940		<0.0001	****
NaX QTT+H2O vs. NaX I1189T		3.022 to 4.126		<0.0001	****
NaX QTT+H2O vs. NaX I1492T		3.018 to 4.123		<0.0001	****
NaX QTT+H2O vs. NaX EEE		2.178 to 3.243		<0.0001	****

## Sheet: Fig. 3e-f
Fig. 3e
HEK293T
	EC: NMDG+						EC: Phys
V (mV)	Cell 1	Cell 2	Cell 3	Cell 4	Cell 5	Cell 6	Cell 1	Cell 2	Cell 3	Cell 4	Cell 5	Cell 6
-100	0.00801491	-0.00883205	0.0160361	0.0118952	0.0133897	-0.00802623	-0.107542	-0.30418	-0.17603	-0.196393	-0.200459	-0.114133
-80	0.0157506	0.0144235	0.0362107	0.0301978	0.0247021	0.0126275	-0.076893	-0.229851	-0.128086	-0.140641	-0.143511	-0.0927389
-60	0.0301882	0.0271381	0.0717097	0.0705029	0.0521198	0.0261095	-0.0606436	-0.179264	-0.0935244	-0.10258	-0.108059	-0.0633378
-40	0.0612023	0.0582032	0.147729	0.142504	0.104502	0.0564237	-0.0450776	-0.125749	-0.0721195	-0.0783235	-0.0829584	-0.0567437
-20	0.126904	0.121338	0.278982	0.268583	0.207289	0.116006	-0.0337802	-0.0663576	-0.0472906	-0.0526726	-0.0594549	-0.0362755
0	0.256999	0.257503	0.498512	0.493576	0.400591	0.216413	-0.0146018	-0.0109022	-0.0125576	-0.0158392	-0.0280441	-0.00842896
20	0.464015	0.483013	0.83282	0.849841	0.730289	0.369016	0.0429638	0.0524599	0.0769447	0.0685302	0.0524259	0.0603967
40	0.73653	0.762805	1.24541	1.3007	1.15915	0.562961	0.13055	0.181403	0.223267	0.206621	0.196233	0.171702
60	1.05222	1.05551	1.75036	1.81197	1.661	0.801711	0.293804	0.378062	0.479364	0.431468	0.486533	0.362327
80	1.41287	1.40687	2.35227	2.46251	2.24637	1.09371	0.551646	0.726754	0.871723	0.776923	0.919114	0.648924
Fig. 3f
F	96485.3			IC: Na+	EC: Na+
R	8.31				21401001	21401014	21401016	21401021	21401028	21401033	21401035	21401041	21403001	21403012	21405001	21405007	21405012	21405017	21411001	21411018	21411025	21411032
T	274			Erev	0.00115	0.00177	-0.00211	0.00097	0.00064	0.00211	0.00076	0.0007	0.00269	0.00043	0.0004	0.00186	0.00034	0.00021	0.00455	0.00049	0.00272	0.00034
				Corrected for LJP (-0.7 mV)	0.00185	0.00247	-0.00141	0.00167	0.00134	0.00281	0.00146	0.0014	0.00339	0.00113	0.0011	0.00256	0.00104	0.00091	0.00525	0.00119	0.00342	0.00104
				PNa/PNa	1.08155	1.11034	0.942001	1.07333	1.05843	1.12645	1.06382	1.06112	1.15448	1.04905	1.04772	1.11458	1.04506	1.03931	1.24916	1.05172	1.15595	1.04506
				IC: Na+	EC: K+
					21401006	21401018	21401023	21401026	21401031
				Erev	0.00574	0.00653	0.00656	0.00482	0.00616
				Corrected for LJP (2.8 mV)	0.00294	0.00373	0.00376	0.00202	0.00336
				PK/Pna	1.13268	1.17123	1.17272	1.08937	1.15301
				IC: Na+	EC: Li+
					21403005	21405019	21411003	21411020	21411027	21411030
				Erev	0.00629	0.0051	0.0082	0.00687	0.00851	0.00735
				Corrected for LJP (-3.3 mV)	0.00959	0.0084	0.0115	0.01017	0.01181	0.01065
				PLi/PNa	1.50137	1.42754	1.62793	1.53872	1.64946	1.57034
				IC: Na+	EC: Cs+
					21403003	21403014	21405003	21405014
				Erev	0.01164	0.00931	0.01227	0.01083
				Corrected for LJP (3.5 mV)	0.00814	0.00581	0.00877	0.00733
				PCs/PNa	1.41189	1.27915	1.45009	1.36426

## Sheet: Fig. 4
Fig. 4a
HEK293T expressing NaX-QTT-eGFP-2×FLAG
IC: 136 mM NaCl, 10 mM NaF, 5 mM EGTA, 10 mM HEPES, 2 mM Na2ATP (pH 7.2; 309 mOsm/L)
EC:
NMDG: 150 mM NMDG, 10 mM HEPES (pH 7.4, 325 mOsm/L)
1 mM Ca2+: NMDG + 1 mM CaCl2
110 mM Ca2+: 110 mM CaCl2, 10 mM HEPES (pH 7.4, 325 mOsm/L)
1 mM Ca2+	I (nA)
	21418000	21418002	21418009	21418016	21418020
NMDG	1.7995	1.0014	1.2143	0.8931	1.137
1 mM Ca2+	0.5601	0.3199	0.3822	0.2898	0.3334
% inhibition	68.8747	68.0547	68.5251	67.5512	70.6772
110 mM Ca2+	I (nA)
	21401036	21401042	21411004	21411021	21411033
NMDG	1.1917	1.0241	0.5168	0.9968	1.6872
110 mM Ca2+	0.0822	0.092	0.0822	0.0828	0.1589
% inhibition	93.1023	91.0165	84.0944	91.6934	90.582
Fig. 4b/c
TTX
V (mV)	Control								10 nM TTX								100 nM TTX								1 µM TTX								10 µM TTX								washout
-100	-0.476074	-0.671798	-0.450921	-0.261029	-0.361195	-0.60109	-0.712715	-0.74328	-0.241015	-0.370487	-0.231974	-0.147733	-0.184798	-0.317772	-0.357661	-0.416025	-0.138668	-0.188477	-0.141384	-0.0898837	-0.0930853	-0.152859	-0.148551	-0.187789	-0.105736	-0.145078	-0.105557	-0.0756643	-0.0724795	-0.113436	-0.0974217	-0.120445	-0.0982354	-0.141503	-0.113155	-0.0780429	-0.068598	-0.10556	-0.0871111	-0.11067	-0.350375	-0.618821	-0.3609	-0.231571	-0.320118	-0.465784	-0.516191	-0.877955
-80	-0.354004	-0.516996	-0.349201	-0.197298	-0.269286	-0.452118	-0.541754	-0.548897	-0.177806	-0.280724	-0.169253	-0.110467	-0.141358	-0.243785	-0.277511	-0.303267	-0.0985981	-0.141518	-0.105376	-0.0679002	-0.0695804	-0.116714	-0.116406	-0.140176	-0.0706905	-0.103026	-0.0826584	-0.0552775	-0.0526994	-0.0839282	-0.0769648	-0.0884296	-0.0641377	-0.101597	-0.0790089	-0.0545922	-0.0489883	-0.0814967	-0.0682783	-0.0824043	-0.251426	-0.467445	-0.269177	-0.170268	-0.236146	-0.343907	-0.379016	-0.647523
-60	-0.256348	-0.381345	-0.248694	-0.1379	-0.199614	-0.330791	-0.393074	-0.392648	-0.119109	-0.212074	-0.121097	-0.0750261	-0.100532	-0.179704	-0.208073	-0.218395	-0.0574621	-0.095761	-0.0736091	-0.0445004	-0.0496011	-0.0875452	-0.0872192	-0.103169	-0.0388374	-0.0742615	-0.0590659	-0.0343963	-0.0369025	-0.0626381	-0.059701	-0.0672336	-0.0347085	-0.0650911	-0.0497455	-0.0353764	-0.0332241	-0.0589008	-0.0521068	-0.0593458	-0.166915	-0.332992	-0.189005	-0.115268	-0.166368	-0.254357	-0.270923	-0.463466
-40	-0.161743	-0.241628	-0.156115	-0.0848081	-0.127414	-0.223754	-0.264394	-0.259513	-0.0669482	-0.124988	-0.0643907	-0.04387	-0.065672	-0.120921	-0.142168	-0.141276	-0.0254631	-0.0573128	-0.0400166	-0.0209931	-0.030843	-0.0596384	-0.0613123	-0.0722858	0.0129479	-0.0405769	-0.0253184	0.0188525	-0.024137	-0.0428035	-0.0437516	-0.0417547	0.0105547	-0.0282744	-0.0246951	0.0171953	-0.0185969	-0.0378518	-0.0396249	-0.0394625	-0.0911884	-0.215842	-0.110789	-0.0690155	-0.104826	-0.163599	-0.180667	-0.307745
-20	-0.0579834	-0.104827	-0.0603457	-0.0292635	-0.0497122	-0.0928397	-0.116787	-0.119771	-0.014056	-0.0564865	0.0193121	0.0249378	-0.0288051	-0.0564564	-0.0673154	-0.0676667	0.0266787	0.0204126	0.0309253	0.040159	0.023865	-0.0292462	-0.0340165	-0.0339685	0.0342813	0.0312044	0.039631	0.0423212	0.0304643	-0.0231547	0.0254514	-0.018878	0.0347134	0.0312613	0.0414819	0.0352372	0.0259585	-0.0206743	0.0302169	-0.0199113	-0.0146336	-0.0930661	-0.0300559	-0.0199232	-0.0334396	-0.0702938	-0.0858032	-0.147003
0	0.119019	0.0921755	0.091652	0.0879982	0.10214	0.115064	0.118948	0.0828244	0.0684102	0.0689459	0.0672339	0.0660208	0.0628895	0.0691549	0.0799304	0.0582319	0.0562247	0.0570335	0.0625781	0.0572291	0.04604	0.0442868	0.0492205	0.0452654	0.0541701	0.0559461	0.0611884	0.0592091	0.0409745	0.0349487	0.0424394	0.0392392	0.0517174	0.0518812	0.0567304	0.0524944	0.0366684	0.0476973	0.0362885	0.0392706	0.10062	0.0946529	0.0890386	0.0752623	0.10001	0.0920466	0.0884409	0.0989628
20	0.317383	0.336788	0.258131	0.207304	0.269982	0.366025	0.418129	0.313449	0.157907	0.199963	0.126123	0.128583	0.148495	0.207843	0.23779	0.181578	0.10779	0.110604	0.0941107	0.0894883	0.0767777	0.0978234	0.102901	0.106994	0.0858344	0.0770494	0.0861028	0.078292	0.0613134	0.0666975	0.0666117	0.0703918	0.0778487	0.07561	0.0792187	0.0776485	0.0571481	0.0630691	0.0620855	0.0622539	0.246046	0.304552	0.211875	0.17194	0.252327	0.270406	0.287157	0.396115
40	0.747681	0.802358	0.593405	0.560623	0.646726	0.815223	0.929545	0.748922	0.452377	0.459895	0.26138	0.31079	0.423672	0.533248	0.583462	0.617111	0.373862	0.258045	0.192237	0.239413	0.261113	0.309982	0.302144	0.295978	0.347398	0.186306	0.177684	0.230042	0.241503	0.250359	0.228144	0.219043	0.308972	0.170906	0.171886	0.221849	0.237909	0.235095	0.222389	0.207754	0.633691	0.690667	0.498203	0.473105	0.641426	0.661091	0.713899	0.883234
60	1.88904	1.79877	1.4826	1.75031	1.55669	1.71189	1.91001	1.56107	1.56703	1.18687	0.866738	1.13975	1.27047	1.44742	1.50334	1.45229	1.41567	0.820519	0.698782	1.00604	0.966851	1.15235	1.06967	0.929953	1.44798	0.718878	0.735115	1.0275	0.945781	1.04049	0.96279	0.793168	1.3003	0.664138	0.7251	0.983786	0.943127	0.993524	0.913523	0.766766	1.79564	1.5964	1.40346	1.52648	1.61869	1.6756	1.74559	1.771
80	3.62854	3.28034	2.91619	3.67633	2.92375	2.97004	3.33892	2.63338	3.5551	2.47353	2.18042	2.80599	2.6533	2.8985	3.00834	2.68376	3.30305	1.94114	1.80736	2.53035	2.21456	2.68385	2.46837	1.9898	3.32088	1.81719	1.9002	2.5914	2.14767	2.51381	2.31193	1.79132	3.03383	1.70186	1.86395	2.48148	2.14365	2.37138	2.19285	1.69933	3.67654	3.05183	2.93641	3.25964	3.05345	3.33027	3.33536	3.08667
Lidocaine
V (mV)	Control								10 µM Lidocaine								100 µM Lidocaine								1 mM Lidocaine								10 mM Lidocaine								washout
-100	-0.540161	-0.870832	-0.636857	-0.598478	-0.295245	-0.275671	-0.307061	-0.190949	-0.503264	-0.862778	-0.641744	-0.603289	-0.259687	-0.271151	-0.305878	-0.195508	-0.507331	-0.839683	-0.622749	-0.60326	-0.272173	-0.267481	-0.3003	-0.186539	-0.425429	-0.746022	-0.50446	-0.531038	-0.234541	-0.22717	-0.261833	-0.172713	-0.232034	-0.467581	-0.261756	-0.338093	-0.1841	-0.171857	-0.204656	-0.139663	-0.50302	-0.866419	-0.625928	-0.6251	-0.282515	-0.272341	-0.305285	-0.189879
-80	-0.411987	-0.661663	-0.483516	-0.454281	-0.219256	-0.205507	-0.230968	-0.140744	-0.36995	-0.651428	-0.478519	-0.453102	-0.19168	-0.20487	-0.231832	-0.137505	-0.376088	-0.633614	-0.463764	-0.452028	-0.200818	-0.200974	-0.224973	-0.137996	-0.324394	-0.562074	-0.371502	-0.39783	-0.174515	-0.167982	-0.194553	-0.120216	-0.168269	-0.335823	-0.193917	-0.262097	-0.124449	-0.123404	-0.142347	-0.102311	-0.372083	-0.650357	-0.462796	-0.471418	-0.206385	-0.204183	-0.224756	-0.136779
-60	-0.317383	-0.496211	-0.352273	-0.337327	-0.149411	-0.143977	-0.16248	-0.0948232	-0.269441	-0.478991	-0.349683	-0.330484	-0.131668	-0.141141	-0.162591	-0.0934926	-0.277547	-0.463372	-0.33781	-0.332155	-0.137979	-0.136446	-0.15333	-0.0881341	-0.230731	-0.406455	-0.266774	-0.289299	-0.117694	-0.111285	-0.132063	-0.0762014	-0.116775	-0.240554	-0.139616	-0.183182	-0.0834584	-0.0911529	-0.0951149	-0.0763644	-0.269211	-0.469969	-0.33581	-0.344	-0.139378	-0.137449	-0.152288	-0.0856359
-40	-0.219727	-0.336645	-0.242154	-0.223982	-0.0842607	-0.0780751	-0.0941004	-0.0488064	-0.183508	-0.331376	-0.23435	-0.222599	-0.0717869	-0.0799284	-0.0957022	-0.0386625	-0.18016	-0.319642	-0.225126	-0.220477	-0.0709972	-0.0784671	-0.0858114	-0.0358162	-0.150701	-0.279603	-0.174662	-0.193776	-0.0640424	-0.0602375	-0.0748658	-0.0343768	-0.0773154	-0.162793	-0.0928198	-0.125238	-0.0475006	-0.0506977	-0.0611116	-0.041702	-0.181091	-0.322589	-0.221591	-0.225249	-0.0734238	-0.0722011	-0.0836031	-0.0393883
-20	-0.119019	-0.166013	-0.104281	-0.0987492	0.0350144	0.0272088	0.0235387	0.0636614	-0.0837165	-0.178651	-0.107829	-0.0961377	0.0383543	0.0294412	0.0236373	0.0664595	-0.0873298	-0.174868	-0.106083	-0.0952597	0.0439932	0.0282239	0.0263463	0.0710753	-0.0747864	-0.149964	-0.0803322	-0.0785152	0.037117	0.0317873	0.032172	0.0562247	-0.0389146	-0.0919098	-0.0471594	-0.0663678	0.0281981	0.0218062	-0.0208179	0.0358577	-0.0789447	-0.165738	-0.0987108	-0.0855281	0.0374918	0.0360059	0.0307435	0.0606731
0	0.134277	0.106179	0.10799	0.116271	0.129916	0.114471	0.121608	0.137478	0.0818049	0.0671881	0.0990476	0.111289	0.119361	0.112624	0.112694	0.135211	0.0727524	0.0586005	0.0909292	0.115006	0.12234	0.110649	0.120575	0.134691	0.0577299	0.0504127	0.0819158	0.0985414	0.103586	0.0977462	0.101025	0.115375	0.0434544	0.024377	0.0395575	0.047935	0.0669507	0.0591299	0.0559944	0.0689898	0.0874844	0.0732572	0.099041	0.152378	0.122144	0.119105	0.124483	0.128092
20	0.32959	0.444987	0.372501	0.361846	0.2637	0.239754	0.264552	0.239456	0.267495	0.357473	0.347853	0.371897	0.24081	0.23028	0.24652	0.238333	0.236907	0.326623	0.318785	0.364998	0.231716	0.217964	0.249754	0.226284	0.17578	0.262388	0.238595	0.303077	0.189179	0.175668	0.197207	0.184499	0.0897195	0.115892	0.0914374	0.138314	0.105212	0.0930119	0.101383	0.101666	0.275116	0.353028	0.342811	0.444779	0.238294	0.238494	0.255154	0.224208
40	0.683594	1.01618	0.867824	0.81685	0.65861	0.563624	0.64045	0.590145	0.591423	0.830894	0.814764	0.797647	0.578531	0.527102	0.612673	0.646508	0.523095	0.755735	0.711315	0.771929	0.501644	0.45191	0.552373	0.496398	0.34124	0.565596	0.477448	0.601562	0.331274	0.29423	0.35802	0.312108	0.150205	0.252706	0.164909	0.277494	0.149608	0.13494	0.157587	0.139002	0.631835	0.842701	0.828874	0.931719	0.587547	0.574118	0.638739	0.604152
60	1.46179	2.12574	1.92174	1.69198	1.98186	1.72654	1.8806	1.88509	1.39455	1.7887	1.83256	1.68124	1.91303	1.7155	1.90109	2.32507	1.23256	1.62564	1.54003	1.55932	1.59397	1.40731	1.6215	1.76146	0.697706	1.09471	0.943633	1.11695	0.888455	0.75532	0.94465	0.916535	0.272774	0.457774	0.299051	0.47978	0.258429	0.239051	0.304058	0.247599	1.51586	1.89485	1.89018	1.78842	1.86215	1.8164	1.9332	2.01761
80	2.6947	3.81997	3.56321	2.96848	4.17855	3.86268	3.91204	3.92975	2.75026	3.43984	3.49125	3.15905	4.30338	4.06741	4.1885	5.14955	2.61911	3.24811	3.1705	2.91141	3.72249	3.54933	3.79317	4.22766	1.51814	2.19648	1.89559	2.03519	2.40463	2.15023	2.36091	2.56506	0.592007	0.845568	0.630528	0.86841	0.745188	0.677544	0.817206	0.738342	2.95133	3.49518	3.38867	2.98275	4.02677	4.0231	4.04584	4.18844
Quinidine
V (mV)	Control								0.1 %v/v DMSO								1 µM Quinidine								10 µM Quinidine								100 µM Quinidine								washout
-100	-0.644013	-0.262335	-0.373848	-1.10645	-0.660708	-0.402748	-0.448524	-0.315861	-0.465919	-0.261467	-0.377785	-1.12207	-0.638485	-0.386593	-0.437701	-0.312498	-0.527998	-0.251556	-0.361318	-1.05454	-0.63708	-0.380529	-0.432251	-0.307261	-0.450685	-0.226078	-0.308011	-0.848296	-0.509533	-0.315453	-0.366744	-0.257362	-0.247474	-0.15532	-0.184198	-0.442261	-0.265995	-0.181724	-0.2265	-0.163829	-0.565429	-0.240595	-0.335434	-0.871005	-0.603529	-0.378534	-0.406883	-0.299793
-80	-0.455331	-0.199206	-0.283918	-0.845951	-0.497416	-0.29966	-0.33518	-0.231428	-0.329567	-0.196043	-0.284535	-0.855501	-0.471945	-0.284689	-0.325174	-0.225381	-0.380393	-0.188021	-0.271811	-0.79826	-0.47044	-0.280877	-0.319078	-0.222547	-0.322429	-0.167715	-0.228452	-0.627533	-0.376503	-0.228937	-0.27073	-0.183133	-0.168934	-0.11103	-0.127823	-0.306551	-0.196875	-0.134182	-0.168074	-0.121448	-0.404742	-0.178093	-0.248003	-0.636016	-0.452529	-0.280162	-0.30528	-0.223218
-60	-0.325585	-0.140743	-0.209249	-0.624044	-0.35792	-0.206812	-0.234873	-0.148215	-0.229098	-0.137777	-0.20611	-0.630211	-0.333266	-0.19233	-0.223408	-0.141795	-0.273006	-0.131033	-0.198183	-0.587419	-0.335007	-0.189502	-0.218928	-0.135668	-0.224487	-0.116729	-0.161049	-0.458013	-0.26577	-0.148456	-0.184511	-0.11361	-0.11117	-0.0767596	-0.0846741	-0.214532	-0.145009	-0.0987084	-0.119491	-0.0862479	-0.285141	-0.122155	-0.171168	-0.457029	-0.321812	-0.194277	-0.214276	-0.143834
-40	-0.210277	-0.0886026	-0.1323	-0.428211	-0.224385	-0.110049	-0.132688	-0.0634448	-0.140425	-0.086376	-0.129327	-0.426914	-0.207011	-0.0944971	-0.120829	-0.053333	-0.171973	-0.0814906	-0.120998	-0.397891	-0.207422	-0.0927942	-0.117654	-0.047744	-0.136542	-0.0726662	-0.100597	-0.311896	-0.162128	-0.0711608	-0.0974278	-0.0401898	-0.0644973	-0.0449267	-0.0505371	-0.135685	-0.102077	-0.0626861	-0.0791911	-0.0562243	-0.177805	-0.0744983	-0.101656	-0.301173	-0.204683	-0.104068	-0.121041	-0.0661472
-20	-0.0828648	-0.0317472	-0.0528866	-0.216932	-0.0776459	0.0338101	0.0193977	0.0754868	-0.0547224	-0.0309208	-0.0488647	-0.214354	-0.0713167	0.0418516	0.0226954	0.0810561	-0.0687686	-0.0274867	-0.0426893	-0.198683	-0.0672694	0.0458472	0.0268475	0.0871456	-0.0516896	-0.0242371	-0.0343376	-0.156481	-0.0511699	0.0518358	0.0315444	0.0811193	-0.0221456	-0.0152155	0.0171923	-0.0692546	-0.0529511	-0.0241619	-0.03459	0.0208197	-0.0695908	-0.0224093	-0.0241595	-0.135338	-0.0751929	0.0316852	-0.0199535	0.0558625
0	0.115695	0.0610744	0.086174	0.0860122	0.157187	0.180546	0.179486	0.203301	0.0775255	0.0574099	0.0846735	0.0962892	0.129154	0.167859	0.161582	0.203833	0.0835669	0.058322	0.087851	0.0939542	0.144646	0.17933	0.166746	0.206005	0.0795517	0.0567019	0.0824696	0.0789897	0.130249	0.159159	0.148734	0.183929	0.0502821	0.0370591	0.0608014	0.0473908	0.0453438	0.057197	0.0496998	0.0623861	0.0989847	0.0598012	0.108207	0.108135	0.124964	0.151322	0.137968	0.161506
20	0.360037	0.174666	0.245392	0.462965	0.427949	0.386734	0.404749	0.376276	0.232866	0.162992	0.245671	0.483639	0.351557	0.339606	0.355921	0.355337	0.265287	0.159316	0.241467	0.460862	0.389263	0.361634	0.36562	0.359919	0.232183	0.141078	0.207532	0.368757	0.3286	0.307901	0.314907	0.306356	0.111848	0.0829653	0.116864	0.160737	0.123488	0.119094	0.11811	0.120476	0.303526	0.152199	0.264299	0.406503	0.359154	0.327395	0.324165	0.30386
40	0.778821	0.422148	0.559188	0.994415	0.944134	0.859949	0.864331	0.837438	0.626985	0.414825	0.611693	1.03839	0.789655	0.760106	0.780689	0.754231	0.603828	0.375022	0.560942	0.992263	0.848203	0.815477	0.794102	0.760191	0.493554	0.307263	0.455686	0.809168	0.70769	0.660923	0.673625	0.610676	0.21548	0.16249	0.226687	0.343505	0.284573	0.273936	0.259381	0.270815	0.695647	0.372863	0.608512	0.865069	0.863673	0.787452	0.792086	0.697798
60	1.60514	1.06547	1.30355	1.72063	2.05165	2.08635	1.99603	2.0613	1.59766	1.17759	1.6029	1.85332	1.92738	1.98108	1.94626	2.05962	1.41446	1.02072	1.42135	1.77827	1.91966	2.10794	1.97753	1.98841	1.0682	0.795848	1.12943	1.49283	1.64888	1.73883	1.70015	1.64421	0.44659	0.401998	0.536561	0.639573	0.751257	0.865672	0.723855	0.896543	1.54219	1.03783	1.45951	1.638	2.03058	2.06423	2.05709	1.87395
80	2.81592	2.08005	2.45731	2.7246	3.67471	3.9483	3.72687	3.75483	3.00941	2.47394	3.15358	2.97573	3.65929	3.90473	3.8732	4.21311	2.73951	2.18172	2.87205	2.91508	3.59376	4.05409	3.85019	3.93351	2.0972	1.75301	2.34731	2.55028	3.14811	3.53622	3.40313	3.4118	0.976481	1.02515	1.2472	1.27488	1.62125	2.02997	1.68547	2.14277	2.82492	2.17035	2.77879	2.72934	3.70033	3.98697	3.77394	3.65131
Loperamide
V (mV)	Control				100 µM loperamide				washout
-100	-0.27771	-0.225882	-0.234064	-0.241859	-0.200226	-0.150655	-0.151905	-0.144334	-0.254109	-0.196222	-0.184276	-0.220461
-80	-0.183105	-0.175054	-0.171973	-0.169582	-0.135878	-0.124224	-0.118789	-0.110265	-0.153325	-0.147458	-0.13593	-0.158946
-60	-0.088501	-0.112577	-0.100325	-0.101782	-0.0869451	-0.101268	-0.0982569	-0.0836226	-0.087628	-0.101922	-0.0843285	-0.0997075
-40	0.0732422	-0.0426517	0.0396821	-0.0224589	-0.0539015	-0.0709948	-0.0649709	-0.0553934	-0.0440185	-0.0512528	-0.0309437	-0.0386976
-20	0.192261	0.0973632	0.136904	0.104761	0.0276328	-0.0452514	-0.0331672	-0.0272894	0.071118	0.0681182	0.0881753	0.0896404
0	0.323486	0.188797	0.240995	0.213285	0.0691509	0.0629265	0.0657882	0.0485979	0.13927	0.13455	0.169002	0.182594
20	0.454712	0.27783	0.338228	0.326987	0.143469	0.117363	0.119041	0.106158	0.235302	0.221212	0.258331	0.287973
40	0.820923	0.459579	0.616353	0.545084	0.294441	0.200273	0.207702	0.201792	0.490039	0.37097	0.543911	0.54698
60	2.04773	1.30143	1.87344	1.43139	0.689649	0.367999	0.388777	0.401682	1.45321	0.978585	1.63825	1.38917
80	3.98254	3.13601	4.37177	3.32827	1.6337	0.834112	0.840107	0.850554	3.44961	2.49756	3.68066	2.96854
Flecainide
V (mV)	Control				300 µM flecainide				washout
-100	-0.366211	-0.420845	-0.250741	-0.288338	-0.363159	-0.413498	-0.238275	-0.282098	-0.38147	-0.43408	-0.25336	-0.297978
-80	-0.268555	-0.302037	-0.17406	-0.214585	-0.262451	-0.300338	-0.172822	-0.213049	-0.271606	-0.313302	-0.181614	-0.222682
-60	-0.183105	-0.182481	-0.103544	-0.13539	-0.180054	-0.198601	-0.10904	-0.14133	-0.183105	-0.192073	-0.102479	-0.137675
-40	-0.0854492	-0.0402542	-0.0307082	-0.0572621	-0.0854492	-0.0886258	-0.0450187	-0.0705844	-0.088501	-0.0499265	-0.0211186	-0.0490814
-20	0.088501	0.169418	0.0902172	0.0661712	0.0549316	0.0740038	0.0523186	0.0378161	0.0762939	0.158267	0.102488	0.0864853
0	0.234985	0.365083	0.198204	0.175294	0.167847	0.216552	0.128527	0.117669	0.216675	0.356627	0.210647	0.200149
20	0.436401	0.587259	0.33178	0.303133	0.286865	0.358478	0.219603	0.21155	0.405884	0.566311	0.332635	0.320899
40	0.735474	0.953652	0.734084	0.605389	0.473022	0.534684	0.534782	0.41578	0.67749	0.904059	0.68333	0.583829
60	1.40381	2.06726	1.91013	1.53728	0.973511	1.21719	1.70933	1.26878	1.32141	1.99475	1.89921	1.46953
80	2.65198	4.03357	3.59422	3.00821	2.31934	2.91501	3.71451	2.95809	2.72522	4.06852	3.89847	3.11403
Ranolazine
V (mV)	Control				300 µM ranolazine				washout
-100	-0.231934	-0.242098	-0.213939		-0.15976	-0.186228	-0.168811		-0.21316	-0.238322	-0.204657
-80	-0.15564	-0.185679	-0.141989		-0.117204	-0.14029	-0.113751		-0.13856	-0.180774	-0.13806
-60	-0.100708	-0.122918	-0.0724874		-0.0767243	-0.0984628	-0.070504		-0.0805228	-0.117753	-0.0710648
-40	-0.0335693	-0.0527226	0.0476737		-0.0428539	-0.0655456	-0.0346275		-0.0234067	-0.0566608	0.0424929
-20	0.10376	0.0890179	0.14024		0.034439	0.0369507	0.0439442		0.0830457	0.0736609	0.11907
0	0.192261	0.174925	0.243422		0.0782644	0.0798412	0.0919652		0.161542	0.152087	0.214748
20	0.292969	0.28091	0.351915		0.136802	0.141844	0.157144		0.256732	0.245963	0.314096
40	0.619507	0.598646	0.696922		0.303038	0.310092	0.356798		0.540673	0.503067	0.600944
60	1.84021	1.87359	1.92665		1.09412	1.13537	1.19517		1.75786	1.66673	1.72979
80	3.96423	4.13367	3.95225		3.05421	3.14084	3.03169		4.24137	4.11962	3.8703
Phenytoin
V (mV)	Control				300 µM phenytoin				washout
-100	-0.193069	-0.238322	-0.283386		-0.141771	-0.151339	-0.190449		-0.197453	-0.236786	-0.293726
-80	-0.124781	-0.180774	-0.204688		-0.0990049	-0.128595	-0.144468		-0.133995	-0.185502	-0.209627
-60	-0.0719504	-0.117753	-0.117565		-0.0673585	-0.100315	-0.100128		-0.0871237	-0.130716	-0.141513
-40	0.0282401	-0.0566608	-0.0330208		-0.0385539	-0.064069	-0.0487821		-0.0300798	-0.0696024	-0.0569464
-20	0.0965341	0.0736609	0.126152		0.0351076	0.0348538	0.055062		0.0761157	0.0574622	0.0951414
0	0.175307	0.152087	0.248404		0.0771703	0.078428	0.118631		0.145777	0.134396	0.205154
20	0.275315	0.245963	0.386632		0.132268	0.126226	0.186075		0.227406	0.227673	0.31872
40	0.663839	0.503067	0.748517		0.404742	0.313699	0.468724		0.525899	0.56321	0.627549
60	1.82531	1.66673	1.95626		1.5136	1.27159	1.74023		1.60295	1.87491	1.84277
80	3.50422	4.11962	3.89071		3.45805	3.28211	4.1932		3.38118	4.06655	3.98084
Zn2+
V (mV)	Control							1 mM Zn2+							washout
-100	-0.234985	-0.243933	-0.35755	-0.244141	-0.296872	-0.36685	-0.284623	-0.192319	-0.193461	-0.262644	-0.196442	-0.213447	-0.270615	-0.234965	-0.220161	-0.247628	-0.343223	-0.234074	-0.283942	-0.360612	-0.297094
-80	-0.152588	-0.176939	-0.261159	-0.167847	-0.216836	-0.266087	-0.198809	-0.123826	-0.146446	-0.202293	-0.136532	-0.160012	-0.192196	-0.174294	-0.137002	-0.173739	-0.253332	-0.152758	-0.207105	-0.255625	-0.212839
-60	-0.0793457	-0.105732	-0.168242	-0.088501	-0.127184	-0.161778	-0.116965	-0.0765306	-0.1023	-0.142794	-0.0802132	-0.109108	-0.129215	-0.116996	-0.0653224	-0.0984927	-0.16582	-0.0748924	-0.120217	-0.149966	-0.121181
-40	0.0549316	-0.0272146	-0.0709421	0.0549316	-0.0211063	-0.0448128	0.0286564	-0.0228218	-0.0474468	-0.0831007	-0.0149885	-0.0448918	-0.0536918	-0.054965	0.0578939	0.0278325	-0.0720799	0.0486199	0.0201164	-0.0306171	0.0435396
-20	0.149536	0.107904	0.0814978	0.177002	0.138457	0.122708	0.142201	0.0757142	0.0549446	0.0243377	0.0931275	0.072094	0.0630159	0.0718805	0.167692	0.123348	0.0665242	0.164097	0.149152	0.141692	0.16263
0	0.271606	0.221983	0.217831	0.311279	0.281739	0.293113	0.278332	0.155674	0.133021	0.110488	0.194534	0.171775	0.177243	0.169956	0.285647	0.238663	0.193186	0.29797	0.283608	0.304955	0.302754
20	0.396729	0.346794	0.379305	0.454712	0.430485	0.478821	0.426649	0.239977	0.220681	0.206297	0.288827	0.27135	0.297633	0.276736	0.400181	0.35537	0.329916	0.426933	0.418002	0.485342	0.438913
40	0.674438	0.649434	0.791688	0.784302	0.738689	0.858297	0.759732	0.313925	0.308929	0.312589	0.372727	0.359971	0.432766	0.377196	0.645991	0.610692	0.593239	0.710712	0.645314	0.826232	0.722042
60	1.83716	1.66434	2.00081	1.93787	1.73084	1.9432	1.79834	0.528881	0.52886	0.538976	0.552429	0.554556	0.682392	0.612031	1.82444	1.64207	1.65546	1.82124	1.51652	1.91743	1.80077
80	3.92151	3.34354	3.78505	3.80554	3.42165	3.7213	3.49733	1.54694	1.39064	1.37125	1.29398	1.29888	1.51105	1.49847	4.32945	3.62634	3.91682	3.8507	3.33229	3.94035	3.78983
Co2+
V (mV)	Control							1 mM Co2+							washout
-100	-0.220161	-0.247628	-0.343223	-0.234074	-0.283942	-0.360612	-0.297094	-0.204848	-0.215196	-0.302784	-0.213339	-0.24477	-0.3149	-0.288846	-0.245967	-0.252349	-0.3566	-0.246031	-0.290366	-0.367627	-0.360236
-80	-0.137002	-0.173739	-0.253332	-0.152758	-0.207105	-0.255625	-0.212839	-0.142793	-0.154999	-0.226027	-0.146454	-0.180348	-0.222265	-0.205961	-0.164375	-0.176687	-0.26394	-0.160775	-0.20852	-0.258653	-0.267039
-60	-0.0653224	-0.0984927	-0.16582	-0.0748924	-0.120217	-0.149966	-0.121181	-0.0792373	-0.0933639	-0.145948	-0.069958	-0.105831	-0.130881	-0.125076	-0.0815849	-0.0994994	-0.163939	-0.081103	-0.122632	-0.147264	-0.177112
-40	0.0578939	0.0278325	-0.0720799	0.0486199	0.0201164	-0.0306171	0.0435396	0.0702163	0.0234811	-0.0554864	0.0466043	0.0214656	-0.0234002	0.062704	0.0819538	0.036599	-0.0543808	0.0465219	0.0261835	-0.0260372	0.0927143
-20	0.167692	0.123348	0.0665242	0.164097	0.149152	0.141692	0.16263	0.17791	0.114673	0.0821787	0.160358	0.132611	0.134388	0.18151	0.219612	0.139246	0.102202	0.168732	0.150905	0.158434	0.222536
0	0.285647	0.238663	0.193186	0.29797	0.283608	0.304955	0.302754	0.294738	0.222139	0.202808	0.290314	0.263031	0.283887	0.316175	0.341247	0.257682	0.246024	0.3007	0.296353	0.324483	0.371284
20	0.400181	0.35537	0.329916	0.426933	0.418002	0.485342	0.438913	0.422099	0.328122	0.326678	0.408038	0.389721	0.4436	0.448217	0.468504	0.383601	0.39753	0.437117	0.441404	0.518728	0.517595
40	0.645991	0.610692	0.593239	0.710712	0.645314	0.826232	0.722042	0.596112	0.492857	0.517713	0.566427	0.549396	0.676022	0.616768	0.722556	0.677799	0.703166	0.744746	0.695494	0.885238	0.831977
60	1.82444	1.64207	1.65546	1.82124	1.51652	1.91743	1.80077	1.51677	1.1956	1.28559	1.22981	1.13529	1.42587	1.27119	1.83837	1.73741	1.84171	1.84585	1.60021	1.99003	1.92213
80	4.32945	3.62634	3.91682	3.8507	3.33229	3.94035	3.78983	3.7289	2.79144	3.16925	2.86581	2.61902	3.12437	2.82554	4.1364	3.60023	3.92412	3.76729	3.33068	3.886	3.78441
Gd3+
V (mV)	Control				100 µM Gd3+				washout
-100	-0.479126	-0.258749	-0.251868	-0.24459	-0.259399	-0.161557	-0.153592	-0.152066	-0.332642	-0.247755	-0.236462	-0.221498
-80	-0.344849	-0.199079	-0.159764	-0.173665	-0.17395	-0.124751	-0.091721	-0.106968	-0.219727	-0.186048	-0.144653	-0.151786
-60	-0.222778	-0.133334	-0.0950957	-0.0950806	-0.0946045	-0.0799213	-0.0408612	-0.0425277	-0.125122	-0.115929	-0.0767883	-0.0705664
-40	-0.106812	-0.0637096	-0.025497	0.0567575	0.0305176	0.0348199	0.0414619	0.0852358	-0.0427246	-0.041821	0.0245473	0.0812274
-20	0.0762939	0.0823982	0.0877501	0.170319	0.0946045	0.0985234	0.0965825	0.176861	0.115967	0.107634	0.0953615	0.19455
0	0.219727	0.180004	0.182232	0.298366	0.17395	0.170075	0.153075	0.270692	0.216675	0.209118	0.178064	0.309342
20	0.430298	0.290723	0.293457	0.438903	0.262451	0.238074	0.205957	0.341925	0.338745	0.306379	0.261627	0.418993
40	1.15662	0.512235	0.613207	0.831325	0.482178	0.308762	0.289422	0.421881	0.741577	0.466483	0.437835	0.642348
60	3.09448	1.46576	1.69106	1.92533	1.07422	0.541556	0.572107	0.723767	2.36511	1.23576	1.30941	1.5776
80	5.70679	3.45137	3.46706	3.5253	2.16064	1.16376	1.27197	1.51058	5.65186	3.35719	3.49841	3.44033

## Sheet: Supplementary Fig. 1
Supplementary Fig. 1a/c/e											Supplementary Fig. 1b
											HEK293T
												I (nA)
												NaX*					NaV1.7*
											V (mV)	20626000	20626001	20629000	20629002	20629003	20626002	20n06000	20n06001
											-60	-0.0736102	-0.0456997	-0.0199361	-0.016869	-0.00889457	0.0364984	0.00828115	0.00613419
											-50	-0.0619553	-0.0469265	-0.0122684	-0.0165623	-0.0098147	0.0328179	0.0184026	0.0104281
											-40	-0.0493802	-0.0404856	-0.00828115	-0.0131885	-0.011655	-0.0383387	0.0199361	-0.00552077
											-30	-0.035885	0.0223898	-0.00858786	0.0119617	-0.016869	-0.228192	-0.0766773	-0.0917061
											-20	-0.0294441	0.0334313	0.00828115	0.0171757	-0.00582748	-0.932396	-0.402096	-0.448716
											-10	-0.0150288	0.0555144	0.0153355	0.0217764	0.00766773	-2.04023	-1.0011	-1.13513
											0	0.0187093	0.0653291	0.0174824	0.0288307	0.011655	-2.6696	-1.54827	-1.68322
											10	0.0349649	0.0754505	0.0217764	0.0309776	0.0171757	-2.30615	-1.68475	-1.74211
											20	0.0503003	0.100907	0.0282173	0.0426326	0.0226965	-1.86357	-1.53723	-1.54489
											30	0.0720767	0.105815	0.0371118	0.0558211	0.026377	-1.41669	-1.32192	-1.34983
											40	0.107042	0.123604	0.0478467	0.0733035	0.0318978	-1.00601	-0.986377	-0.998339
											50	0.123911	0.146914	0.0668626	0.101521	0.0456997	-0.59563	-0.633048	-0.639489
											60	0.139859	0.151821	0.0910927	0.139859	0.0561278	-0.262543	-0.301189	-0.302415
											Supplementary Fig. 1d
											Xenopus laevis oocytes
												I (µA)
												NaX*									NaV1.7*
											V (mV)	20620012	20620013	20620014	20620015	20620016	20626001	20626002	20626003	20626004	20620002	20620004	20620005	20620007	20625036	20625037
											-80	-0.0427246	-0.0583667	-0.0609274	-0.0524772	-0.0952531	-0.0615986	-0.0491519	-0.0544231	-0.0678136	-0.126774	-0.0661249	-0.101402	-0.0945891	-0.0874185	-0.0840434
											-75	-0.0488281	-0.0562017	-0.0588303	-0.0531013	-0.111497	-0.0548424	-0.0481026	-0.0500823	-0.0505331	-0.123624	-0.0612359	-0.0969038	-0.0805422	-0.0874658	-0.0760267
											-70	-0.0274658	-0.0516189	-0.0509583	-0.0509681	-0.0964252	-0.0526147	-0.0410477	-0.0493322	-0.0596746	-0.107929	-0.060995	-0.0947212	-0.0799861	-0.0811146	-0.0703798
											-65	-0.0244141	-0.0484373	-0.0430647	-0.0378598	-0.097518	-0.0496889	0.0346341	-0.0487155	-0.0468371	-0.105797	0.0519867	-0.091609	-0.0748484	-0.0669105	-0.0748671
											-60	-0.0213623	-0.0406691	-0.0419559	-0.0437842	-0.0883845	-0.0430065	0.0608329	-0.0464174	-0.0475644	-0.096111	0.0623922	-0.0880997	-0.0742908	-0.0668057	-0.0747164
											-55	-0.0274658	-0.0347813	-0.0359582	-0.0346501	-0.0877158	-0.0429121	0.0804886	-0.0436786	-0.0440574	-0.0804915	0.078269	-0.0874473	-0.0564385	-0.0676335	-0.0713233
											-50	-0.0152588	-0.0308206	-0.0392605	-0.0320919	-0.0683376	-0.0381176	0.092509	-0.0477878	-0.0300366	-0.0886343	0.0958033	-0.0830558	-0.0519323	-0.0582854	-0.0590989
											-45	-0.00610352	-0.0278334	-0.0318615	-0.0346738	-0.0574914	-0.0364959	0.109846	-0.0424949	0.0441295	-0.0841408	0.100569	-0.0817057	-0.0624901	-0.0608582	-0.0570115
											-40	-0.00915527	-0.0270363	-0.0381409	-0.0242614	-0.0615092	-0.0342715	0.120934	-0.0430978	0.0397992	-0.105556	-0.113874	-0.0829934	-0.073509	-0.0804551	-0.0610829
											-35	-0.00610352	-0.0277456	-0.0324549	-0.0229469	-0.0465701	-0.0354333	0.132489	-0.0352123	0.0663226	-0.174337	-0.23065	-0.102816	-0.1524	-0.113167	-0.0823261
											-30	0.00305176	-0.0150401	-0.0289257	-0.0214005	-0.0583346	-0.0319552	0.145074	-0.029377	0.0664285	-0.402983	-0.754737	-0.181178	-0.34005	-0.207375	-0.182614
											-25	0.00305176	-0.00929296	-0.0288832	-0.0221208	-0.0559472	0.0279553	0.169634	0.0355634	0.0866441	-1.1967	-1.86567	-0.470435	-0.901977	-0.582612	-0.526344
											-20	0.00610352	-0.0071367	-0.0253425	-0.0209883	-0.0496164	0.0347246	0.185453	0.0353262	0.0922364	-2.31823	-2.59358	-1.40235	-2.68691	-1.75134	-2.16676
											-15	0.00915527	-0.00633226	-0.0318257	-0.0207917	-0.048699	0.0349161	0.191391	0.0439629	0.108913	-2.70635	-2.9469	-1.95428	-3.24044	-2.16177	-2.90231
											-10	0.012207	0.00740993	-0.0213449	-0.01855	-0.0555756	0.0435968	0.206367	0.0534221	0.115439	-2.72398	-2.98	-2.11354	-3.34215	-2.16432	-2.94175
											-5	0.0213623	0.00535926	-0.0154419	-0.0116496	-0.0530072	0.0503191	0.215168	0.0650538	0.119748	-2.54955	-2.81031	-2.0915	-3.21432	-2.03143	-2.77709
											0	0.0335693	0.0222587	-0.0119216	0.00630186	-0.0448095	0.0417958	0.228288	0.0622463	0.133953	-2.32173	-2.54137	-1.93982	-2.9158	-1.83754	-2.55476
											5	0.0396729	0.0285343	-0.00573319	0.0167169	-0.0217151	0.0535716	0.236656	0.0618972	0.148376	-2.0059	-2.18136	-1.73632	-2.57271	-1.59445	-2.25198
											10	0.0640869	0.0373042	0.0131706	0.0267775	-0.00737991	0.0645447	0.252668	0.0824113	0.160377	-1.63548	-1.77281	-1.48632	-2.19358	-1.31911	-1.92187
											15	0.0732422	0.0578903	0.0228461	0.0344124	-0.00703371	0.0724925	0.266935	0.0844573	0.172596	-1.3079	-1.37271	-1.22583	-1.80098	-1.05411	-1.60205
											20	0.088501	0.0599449	0.0363612	0.046755	0.0144361	0.0782044	0.277642	0.0991982	0.190273	-0.988559	-1.00781	-0.959372	-1.40435	-0.790831	-1.30351
											25	0.0915527	0.076431	0.0390513	0.0633039	0.0146948	0.0874185	0.289528	0.111167	0.205622	-0.666484	-0.639744	-0.695885	-1.0618	-0.543298	-1.00188
											30	0.106812	0.116652	0.0609586	0.0784504	0.0157704	0.0990314	0.281808	0.117886	0.213775	-0.384925	-0.347759	-0.455949	-0.682196	-0.327794	-0.684021
											35	0.115967	0.111888	0.0733091	0.0971674	0.0391771	0.108795	0.284146	0.119332	0.229942	-0.130829	-0.112098	-0.248235	-0.407156	-0.146509	-0.411655
											40	0.137329	0.124167	0.0820811	0.108903	0.0304747	0.119521	0.307033	0.13015	0.250865	0.139994	0.152268	-0.0651418	-0.146966	0.0974104	-0.189184
											45	0.149536	0.13255	0.043645	0.119733	0.0452449	0.142184	0.317931	0.147932	0.251413	0.44067	0.354552	0.141384	0.235116	0.258904	0.14697
											50	0.152588	0.150378	0.0475691	0.1325	0.0664052	0.157464	0.33011	0.147556	0.278299	0.577739	0.543787	0.293526	0.470747	0.394681	0.376039
											55	0.167847	0.176604	0.0336762	0.15367	0.0770209	0.17582	0.348498	0.163768	0.282104	0.803729	0.772211	0.42463	0.664199	0.508787	0.549875
											60	0.158691	0.191075	0.0411551	0.169788	0.0816488	0.210248	0.364291	0.175282	0.303493	0.94877	0.888477	0.538123	0.862556	0.607962	0.702815
											65	0.192261	0.22051	0.0547548	0.195	0.0838165	0.258496	0.376188	0.184015	0.306396	1.06391	0.888705	0.633555	1.00692	0.694721	0.832546
Supplementary Fig. 1f
Supplementary Fig. 1g																Supplementary Fig. 1h
Xenopus laevis oocytes			HP = 0 mV													Xenopus laevis oocytes			HP = -100 mV
	control				+ 300 µM aconitine												control				+ 300 µM aconitine
V (mV)	Cell 1	Cell 2	Cell 3	Cell 4	Cell 1	Cell 2	Cell 3	Cell 4								V (mV)	Cell 1	Cell 2	Cell 3	Cell 4	Cell 1	Cell 2	Cell 3	Cell 4
-100	-0.131226	-0.177002	-0.170898	-0.210571	-0.140381	-0.161743	-0.15564	-0.180054								-100	-0.226169	-0.108858	-0.158691	-0.112722	-0.273326	-0.201416	-0.134293	-0.136951
-80	-0.109863	-0.131226	-0.143433	-0.195312	-0.119019	-0.137329	-0.134277	-0.143433								-80	-0.182698	-0.0918633	-0.152588	-0.101962	-0.216374	-0.170898	-0.103686	-0.112164
-60	-0.088501	-0.115967	-0.125122	-0.152588	-0.088501	-0.125122	-0.131226	-0.149536								-60	-0.14766	-0.079948	-0.134277	-0.08844	-0.162186	-0.137329	-0.0894376	-0.0872188
-40	-0.0671387	-0.0915527	-0.112915	-0.119019	-0.0701904	-0.088501	-0.0976562	-0.112915								-40	-0.104479	-0.0669718	-0.125122	-0.0702242	-0.116248	-0.119019	-0.0704656	-0.0732201
-20	0.0640869	0.088501	-0.0946045	-0.0915527	-0.0579834	-0.0762939	-0.0946045	-0.0946045								-20	-0.0572066	-0.0515337	-0.10376	-0.0567841	-0.0718033	-0.112915	-0.0526068	-0.0569125
0	0.0762939	0.109863	0.0823975	0.100708	0.0518799	0.100708	-0.0854492	0.100708								0	0.299876	0.064612	-0.100708	0.0637396	0.206126	-0.0946045	-0.0383915	0.0386531
20	0.10376	0.12207	0.100708	0.137329	0.0762939	0.12207	0.0946045	0.106812								20	0.421738	0.112071	0.134277	0.127665	0.247616	0.0946045	0.0414087	0.0643795
40	0.119019	0.134277	0.112915	0.17395	0.0976562	0.115967	0.0946045	0.140381								40	0.313186	0.0673593	0.106812	0.0868926	0.272547	0.109863	0.0499084	0.0596959
60	0.134277	0.149536	0.143433	0.20752	0.10376	0.140381	0.119019	0.180054								60	0.325865	0.0812168	0.100708	0.0754523	0.337197	0.140381	0.071607	0.0757343
80	0.189209	0.228882	0.183105	0.259399	0.146484	0.189209	0.149536	0.22583								80	0.473969	0.123826	0.149536	0.120675	0.496764	0.177002	0.116195	0.117988
																100	0.874836	0.328097	0.375366	0.267354	0.854798	0.320435	0.257005	0.242831
	control				+ 100 µM veratridine												control				+ 100 µM veratridine
V (mV)	Cell 1	Cell 2	Cell 3	Cell 4	Cell 1	Cell 2	Cell 3	Cell 4								V (mV)	Cell 1	Cell 2	Cell 3	Cell 4	Cell 1	Cell 2	Cell 3	Cell 4
-100	-0.100802	-0.124863	-0.109013	-0.0809958	-0.0966663	-0.113525	-0.150517	-0.0780451								-100	-0.10841	-0.183105	-0.164658	-0.0803921	-0.303618	-0.434331	-0.719177	-0.0925711
-80	-0.0738399	-0.103836	-0.0792949	-0.0684806	-0.0719644	-0.0892591	-0.0891301	-0.0609935								-80	-0.0868594	-0.152588	-0.136599	-0.0727657	-0.257214	-0.348674	-0.572021	-0.0775403
-60	-0.0550048	-0.0735289	-0.0611699	-0.0515978	-0.0533584	-0.0730187	-0.065375	-0.0379511								-60	-0.0744888	-0.149536	-0.110748	-0.0864661	-0.201146	-0.262871	-0.407749	-0.0695027
-40	-0.0285819	-0.0520746	-0.0348477	0.0287785	-0.0291938	-0.0556	-0.0406373	-0.0264868								-40	-0.0654788	-0.119019	-0.0795896	-0.055307	-0.13937	-0.174708	-0.266213	-0.0629377
-20	0.029991	-0.0401297	0.0378565	0.0450786	0.0281036	-0.0351082	0.031505	0.0305983								-20	-0.0466459	-0.10376	-0.0488716	-0.0535586	-0.0642382	-0.0893693	-0.127777	-0.0513778
0	0.0518161	0.0377483	0.0542765	0.0576111	0.0421912	0.0385971	0.0486821	0.0493413								0	0.062564	0.106812	0.0814621	0.082113	0.088765	0.0666393	0.0687439	0.0436165
20	0.0635791	0.0501208	0.0716476	0.064656	0.0537644	0.0452337	0.0592512	0.0486822								20	0.119975	0.158691	0.157079	0.0799095	0.209528	0.176765	0.207738	0.0530585
40	0.0856749	0.0603882	0.0816182	0.0831082	0.0674173	0.061322	0.0736851	0.0663299								40	0.0896074	0.241089	0.213523	0.0447256	0.309732	0.245538	0.314757	0.0500341
60	0.110697	0.0903177	0.112908	0.111187	0.0894136	0.0758917	0.0955034	0.0789903								60	0.10352	0.384521	0.345758	0.0566488	0.448951	0.379088	0.502004	0.0599314
80	0.158913	0.141498	0.161322	0.161395	0.130468	0.126126	0.132657	0.125445								80	0.17521	0.686646	0.673417	0.111767	0.605553	0.657951	0.775583	0.0955708
																100	0.540908	1.43127	1.33946	0.466509	0.971964	1.23082	1.33597	0.26343
	control				+ 300 nM BDS-I												control				+ 300 nM BDS-I
V (mV)	Cell 1	Cell 2	Cell 3	Cell 4	Cell 1	Cell 2	Cell 3	Cell 4								V (mV)	Cell 1	Cell 2	Cell 3	Cell 4	Cell 1	Cell 2	Cell 3	Cell 4
-100	-0.122935	-0.126999	-0.13175	-0.111223	-0.137613	-0.123088	-0.104591	-0.104821								-100	-0.154493	-0.109576	-0.121011	-0.0996199	-0.1611	-0.106763	-0.135044	-0.127154
-80	-0.0996894	-0.0886091	-0.0900767	-0.0911269	-0.100795	-0.0891541	-0.080701	-0.084062								-80	-0.122347	-0.092048	-0.0997517	-0.0833263	-0.127096	-0.0879842	-0.10928	-0.10327
-60	-0.0658347	-0.063972	-0.0683265	-0.0719801	-0.0706284	-0.0658742	-0.0613016	-0.0642487								-60	-0.090024	-0.0738391	-0.080439	-0.0658883	-0.100492	-0.0726776	-0.0856101	-0.0784611
-40	-0.0366716	-0.0365913	-0.0433077	-0.0430944	-0.0404859	-0.0370444	-0.0377173	-0.0402454								-40	-0.0645599	-0.0582104	-0.0614474	-0.0496409	-0.0700179	-0.0561501	-0.0639394	-0.0607157
-20	0.0263595	0.0181702	-0.0142644	-0.0181787	0.0244312	0.0147873	-0.0138711	-0.0199147								-20	-0.0328129	-0.0366117	-0.0372682	-0.029222	-0.0371561	-0.0349487	-0.0383794	-0.0404926
0	0.0508125	0.0441803	0.0351674	0.0304908	0.0473329	0.0353898	0.0289443	0.0303463								0	0.108366	0.0824275	0.0525737	0.0149086	0.0949894	0.0681371	0.0446712	0.0347583
20	0.0729816	0.0612605	0.0588698	0.0489251	0.0647766	0.051579	0.0464281	0.0388474								20	0.141275	0.102563	0.083106	0.04294	0.128155	0.0847134	0.0788993	0.0698423
40	0.0996757	0.0945064	0.087662	0.0717085	0.0962403	0.0802109	0.07243	0.0571194								40	0.0950595	0.0545382	0.0742532	0.038756	0.106618	0.0569819	0.0739755	0.0687233
60	0.137009	0.128337	0.123239	0.101168	0.133411	0.112466	0.108539	0.0845438								60	0.128389	0.0844703	0.116499	0.0211292	0.136408	0.0877896	0.109846	0.101909
80	0.182408	0.181727	0.171879	0.158833	0.187306	0.176151	0.15638	0.125891								80	0.191048	0.145302	0.181552	0.109986	0.191295	0.138446	0.189844	0.169466
																100	0.504587	0.437267	0.425537	0.389468	0.459141	0.39611	0.424619	0.392342
	control				+ 100 nM ATX-II												control				+ 100 nM ATX-II
V (mV)	Cell 1	Cell 2	Cell 3	Cell 4	Cell 1	Cell 2	Cell 3	Cell 4								V (mV)	Cell 1	Cell 2	Cell 3	Cell 4	Cell 1	Cell 2	Cell 3	Cell 4
-100	-0.118559	-0.101611	-0.0805584	-0.103636	-0.109837	-0.100279	-0.0709583	-0.0890452								-100	-0.095489	-0.0565814	-0.0856708	-0.0885503	-0.0996905	-0.0631351	-0.0786261	-0.0804223
-80	-0.0646987	-0.0803051	-0.0559152	-0.0849771	-0.0652243	-0.0703295	-0.0532941	-0.0740657								-80	-0.0789099	-0.0526123	-0.0757891	-0.0784996	-0.0853452	-0.0584115	-0.0685662	-0.072913
-60	-0.0518939	-0.0582614	-0.0432532	-0.0633522	-0.0375554	-0.054835	-0.0373472	-0.0483232								-60	-0.0670763	-0.046227	-0.0624325	-0.069909	-0.0715028	-0.050484	-0.0597515	-0.0631455
-40	-0.0350736	-0.0302483	-0.024964	-0.0439122	-0.027811	-0.0340985	-0.0270458	-0.0256583								-40	-0.0530038	-0.0397409	-0.0501239	-0.0581734	-0.0549341	-0.0449813	-0.0531966	-0.0586288
-20	-0.0229361	-0.0181133	-0.0125043	0.0163414	-0.0198573	0.0127603	-0.0159345	-0.0139702								-20	-0.029237	-0.0305062	-0.038205	-0.0436174	-0.0430205	-0.0429678	-0.0438337	-0.0426375
0	0.0298019	0.0263852	0.0153124	0.0307901	0.0141067	0.0259772	0.0111654	0.02184								0	0.175616	0.107602	0.0896044	0.107168	0.069214	0.045866	0.0460418	0.0565365
20	0.0271948	0.0373841	0.0305696	0.0462879	0.0201111	0.035496	0.0222599	0.0355319								20	0.225047	0.11399	0.0984825	0.12499	0.0605495	0.0351398	0.0477215	0.0542809
40	0.0501072	0.0638289	0.0487003	0.0670951	0.0314439	0.0647467	0.0367523	0.0518367								40	0.106119	0.0521561	0.0593957	0.0557642	0.0629465	0.027245	0.0607814	0.0472943
60	0.0664239	0.109645	0.07545	0.11336	0.0545307	0.101815	0.059584	0.0872801								60	0.159923	0.0903056	0.0764129	0.0731881	0.0932018	0.0465953	0.0919838	0.0870103
80	0.114702	0.163927	0.119758	0.172769	0.0900062	0.155929	0.103849	0.139647								80	0.222155	0.15835	0.141619	0.116795	0.150713	0.0839398	0.138073	0.124485
																100	0.425648	0.331787	0.574829	0.346212	0.384081	0.327863	0.518423	0.396444
	control					+ 10 µM α-PMTX											control			+ 10 µM α-PMTX
V (mV)	Cell 1	Cell 2	Cell 3	Cell 4	Cell 5	Cell 1	Cell 2	Cell 3	Cell 4	Cell 5						V (mV)	Cell 1	Cell 2	Cell 3	Cell 1	Cell 2	Cell 3
-100	-0.126464	-0.148317	-0.116499	-0.0946525	-0.105705	-0.149536	-0.175387	-0.106192	-0.0956521	-0.0948136						-100	-0.108449	-0.098647	-0.10143	-0.104298	-0.137649	-0.119895
-80	-0.097894	-0.11712	-0.0872876	-0.0767916	-0.0819326	-0.115967	-0.130946	-0.0852296	-0.0733286	-0.0691611						-80	-0.0915735	-0.0891714	-0.0839645	-0.0892372	-0.112032	-0.101807
-60	-0.0757104	-0.0894902	-0.0621889	-0.0563197	-0.052299	-0.100708	-0.0983324	-0.0558626	-0.047411	-0.0451137						-60	-0.0751293	-0.0763854	-0.06965	-0.0718682	-0.0899991	-0.0797863
-40	-0.0602092	-0.0656012	-0.0367436	-0.0294589	-0.0272319	-0.0732422	-0.0731437	-0.031383	-0.026141	-0.0252636						-40	-0.0594821	-0.0602643	-0.0524805	-0.0581584	-0.0740229	-0.0577668
-20	-0.0362368	-0.0344912	0.0144922	0.0205611	0.0217287	-0.0549316	-0.0431064	0.0188421	0.0163402	0.0176533						-20	-0.04433	-0.0490874	-0.0348729	-0.0421898	-0.0497659	-0.0364146
0	0.0357845	0.056564	0.0440698	0.0353353	0.0431323	0.0427246	0.0363218	0.0353711	0.0313072	0.0415549						0	0.0705728	0.0735127	0.0869077	0.0405148	0.0561247	0.0774458
20	0.052502	0.100263	0.0707572	0.0490727	0.0666446	0.0640869	0.0680686	0.0569776	0.0431139	0.0542439						20	0.119879	0.165062	0.140867	0.089148	0.118577	0.134375
40	0.0651177	0.121695	0.0868002	0.0735548	0.101206	0.0854492	0.101485	0.0795162	0.0626036	0.0665618						40	0.0938303	0.0961027	0.132544	0.0922433	0.0887228	0.162481
60	0.0973112	0.190416	0.123262	0.0917791	0.147831	0.109863	0.188508	0.121262	0.0813367	0.102833						60	0.116456	0.0702688	0.178009	0.117793	0.0888386	0.2163
80	0.158201	0.284633	0.19351	0.138352	0.249326	0.170898	0.333303	0.181024	0.119308	0.160252						80	0.189021	0.108447	0.273409	0.187011	0.14429	0.317709
																100	0.53225	0.278156	0.662118	0.583559	0.404467	0.717246
	control							+ 10 µM 1Kα-PMTX									control				+ 10 µM 1Kα-PMTX
V (mV)	Cell 1	Cell 2	Cell 3	Cell 4	Cell 5	Cell 6	Cell 7	Cell 1	Cell 2	Cell 3	Cell 4	Cell 5	Cell 6	Cell 7		V (mV)	Cell 1	Cell 2	Cell 3	Cell 4	Cell 1	Cell 2	Cell 3	Cell 4
-100	-0.0995428	-0.122542	-0.163548	-0.150761	-0.106316	-0.179829	-0.111484	-0.092131	-0.114357	-0.12764	-0.153867	-0.0986621	-0.161628	-0.102143		-100	-0.106679	-0.112111	-0.147153	-0.171959	-0.111563	-0.141202	-0.207198	-0.210908
-80	-0.081628	-0.101007	-0.125322	-0.108369	-0.0809874	-0.0999228	-0.0890836	-0.066743	-0.0883064	-0.0988462	-0.113211	-0.0732124	-0.0853821	-0.07875		-80	-0.0960611	-0.0957833	-0.145916	-0.159051	-0.0923685	-0.113307	-0.164973	-0.170609
-60	-0.0728083	-0.0778309	-0.0903752	-0.0955119	-0.0587969	-0.0688392	-0.0677766	-0.0514988	-0.0720297	-0.0703994	-0.09688	-0.0562577	-0.0598919	-0.0600193		-60	-0.0839284	-0.0799239	-0.127217	-0.122959	-0.0868766	-0.093133	-0.131744	-0.133359
-40	-0.0489513	-0.0513679	-0.0622801	-0.0654406	-0.0416943	-0.0532462	-0.0428277	-0.0341431	-0.0558744	-0.0616254	-0.0618271	-0.0369686	-0.0399652	-0.040624		-40	-0.0657986	-0.0659456	-0.102773	-0.089234	-0.0696385	-0.0813989	-0.0995333	-0.105092
-20	0.0421166	0.0291094	-0.0447068	-0.0419061	-0.0184125	-0.0211923	-0.0221278	0.0330553	0.0334448	-0.0414344	-0.0470832	-0.0227008	-0.017513	-0.0283805		-20	-0.0488811	-0.0586653	-0.076277	-0.0680195	-0.0581531	-0.0568279	-0.0795483	-0.0789366
0	0.0548338	0.0505269	0.0416091	0.0341915	0.028586	0.0261872	0.0164784	0.0467633	0.0514331	0.0359405	-0.0336403	0.0217091	0.0304374	0.015023		0	0.0699984	0.0527502	-0.0446173	0.0832204	0.0602	0.0496441	-0.0537669	0.0452635
20	0.0760016	0.0738652	0.0720433	0.057322	0.0390121	0.0549716	0.0338368	0.0596753	0.0675609	0.0589093	0.0432215	0.0402229	0.0475527	0.0353308		20	0.119997	0.142959	0.0669425	0.119935	0.107207	0.131716	0.068277	0.0816529
40	0.0905546	0.0894631	0.0848391	0.0632783	0.0626825	0.0798626	0.0482873	0.0743036	0.07883	0.0649232	0.0706194	0.0487638	0.0719405	0.0483324		40	0.0935086	0.176088	0.0792194	0.084675	0.0981375	0.175327	0.0965911	0.110389
60	0.105321	0.112611	0.122206	0.0913671	0.0958769	0.116362	0.0767729	0.106998	0.105966	0.101996	0.0927779	0.0772013	0.101249	0.0681125		60	0.0922439	0.208701	0.116685	0.0979537	0.0960452	0.223721	0.116259	0.148896
80	0.159891	0.152248	0.188832	0.143452	0.148685	0.198462	0.125646	0.125889	0.144381	0.15567	0.150268	0.116981	0.159132	0.10764		80	0.135579	0.286616	0.176098	0.12908	0.14388	0.301949	0.187115	0.247572
																100	0.379657	0.565965	0.509202	0.355543	0.416489	0.580313	0.402599	0.45187
	control						+ 10 µM 1Kβ-PMTX										control				+ 10 µM 1Kβ-PMTX
V (mV)	Cell 1	Cell 2	Cell 3	Cell 4	Cell 5	Cell 6	Cell 1	Cell 2	Cell 3	Cell 4	Cell 5	Cell 6				V (mV)	Cell 1	Cell 2	Cell 3	Cell 4	Cell 1	Cell 2	Cell 3	Cell 4
-100	-0.119132	-0.206815	-0.12607	-0.150991	-0.146818	-0.1515	-0.0950725	-0.149496	-0.0972467	-0.121316	-0.169941	-0.154544				-100	-0.10437	-0.117581	-0.127823	-0.146462	-0.10666	-0.168709	-0.205227	-0.217316
-80	-0.0962255	-0.165781	-0.105867	-0.136253	-0.120487	-0.123596	-0.0782023	-0.124047	-0.0792572	-0.0939543	-0.114546	-0.122555				-80	-0.089022	-0.0956909	-0.106081	-0.140078	-0.0934499	-0.133543	-0.172116	-0.188211
-60	-0.0796657	-0.117816	-0.0816386	-0.0988294	-0.0901423	-0.104564	-0.0597285	-0.0932268	-0.0650783	-0.0641563	-0.0890765	-0.0963222				-60	-0.0751368	-0.0850422	-0.0931624	-0.135421	-0.0769341	-0.108409	-0.146635	-0.147498
-40	-0.0515282	-0.0816172	-0.0691143	-0.0697996	-0.0644889	-0.0737988	-0.0394098	-0.0616165	-0.0466243	-0.0591043	-0.0669863	-0.066774				-40	-0.0614032	-0.0691286	-0.0921482	-0.102884	-0.0620049	-0.0898979	-0.118522	-0.113354
-20	0.0307399	0.044706	-0.0455607	-0.0437723	-0.0393749	-0.0408253	0.040598	0.0464297	-0.0391419	-0.0378619	-0.0549586	-0.0416727				-20	-0.0472831	-0.0526568	-0.0740508	-0.0905145	-0.0485064	-0.0555949	-0.0911545	-0.0903278
0	0.0444408	0.0825239	0.0563614	0.0520217	0.0500973	0.0458213	0.0695885	0.0768421	0.0301776	0.0322932	0.0453992	0.0450721				0	0.102225	0.0764574	-0.0482747	-0.0500629	0.0958979	0.0886589	0.0561507	-0.0549434
20	0.0682268	0.13207	0.0682293	0.0653909	0.0617281	0.0712525	0.0640806	0.107304	0.0451165	0.0433301	0.0624564	0.0567719				20	0.356155	0.147187	0.0692583	0.0566383	0.349924	0.157788	0.100031	0.0701225
40	0.0860129	0.176924	0.0734803	0.0816277	0.093765	0.0956482	0.0773337	0.143824	0.05366	0.0496632	0.0821092	0.071416				40	0.564953	0.162594	0.0527028	0.0626939	0.567586	0.181552	0.111252	0.078001
60	0.112238	0.234766	0.104755	0.124881	0.155291	0.144341	0.0898868	0.19578	0.0812741	0.0791952	0.132319	0.124011				60	0.723704	0.186318	-0.0880262	0.102756	0.733959	0.228353	0.142988	0.121558
80	0.17397	0.336033	0.167281	0.178184	0.257876	0.243764	0.133908	0.273478	0.129655	0.138669	0.236662	0.195164				80	0.845473	0.26556	0.122924	0.170999	0.875208	0.339577	0.221754	0.175871
																100	1.05999	0.658568	0.430904	0.567106	1.13127	0.863092	0.760582	0.914618
	control		+ 10 nM APE-2-1														control		+ 10 nM APE-2-1
V (mV)	Cell 1	Cell 2	Cell 1	Cell 2												V (mV)	Cell 1	Cell 2	Cell 1	Cell 2
-100	-0.103954	-0.0983948	-0.0899821	-0.0722961												-100	-0.107611	-0.0822382	-0.117322	-0.0794283
-80	-0.077217	-0.069906	-0.0622293	-0.0462146												-80	-0.0860828	-0.0693437	-0.0950605	-0.0713052
-60	-0.0455472	-0.0446691	-0.0331794	-0.0283298												-60	-0.072285	-0.0604227	-0.0773342	-0.0583222
-40	0.0304122	-0.0192166	0.0404614	0.0320934												-40	-0.0541374	-0.0467616	-0.0624763	-0.0503744
-20	0.0504105	0.0447983	0.0586758	0.0556025												-20	-0.0460258	-0.0367812	-0.0482591	-0.0410081
0	0.0790192	0.0734407	0.0794607	0.0696301												0	0.0803386	0.118424	0.0624604	0.0966619
20	0.0946542	0.0939202	0.10259	0.0901726												20	0.129578	0.219336	0.117779	0.195787
40	0.128306	0.134105	0.115374	0.106946												40	0.117809	0.194168	0.113632	0.187187
60	0.14338	0.173174	0.147621	0.144699												60	0.122669	0.192569	0.12416	0.189923
80	0.19139	0.23652	0.184491	0.180875												80	0.279734	0.259748	0.225274	0.247199
																100	0.674146	0.617699	0.640479	0.577132
Supplementary Fig. 1i																				Supplementary Fig. 1j
Xenopus laevis oocytes			HP = 0 mV																	Xenopus laevis oocytes			HP = -100 mV
	uninjected						NaX+H2O														uninjected						NaX+H2O
V (mV)	Cell 1	Cell 2	Cell 3	Cell 4	Cell 5	Cell 6	Cell 1	Cell 2	Cell 3	Cell 4	Cell 5	Cell 6	Cell 7	Cell 8	Cell 9					V (mV)	Cell 1	Cell 2	Cell 3	Cell 4	Cell 5	Cell 6	Cell 1	Cell 2	Cell 3	Cell 4	Cell 5	Cell 6	Cell 7	Cell 8	Cell 9
-100	-0.0803744	-0.101721	-0.0862889	-0.130643	-0.0986015	-0.103518	-0.0744972	-0.0951439	-0.099013	-0.08005	-0.0609071	-0.0783873	-0.0782045	-0.0811514	-0.0889165					-100	-0.119019	-0.101476	-0.106482	-0.116792	-0.0927943	-0.0913956	-0.0829914	-0.104384	-0.111927	-0.0831698	-0.0718651	-0.0799193	-0.0800745	-0.0822117	-0.0960684
-80	-0.0569968	-0.0863687	-0.0647736	-0.0923441	-0.0680991	-0.0725351	-0.0616198	-0.0805893	-0.0889314	-0.0677777	-0.0445327	-0.0645771	-0.0558666	-0.0691276	-0.081742					-80	-0.106812	-0.0890649	-0.082797	-0.0966647	-0.0781757	-0.0787798	-0.0733654	-0.0890694	-0.10194	-0.0731557	-0.069068	-0.0713455	-0.0669742	-0.0755591	-0.0874646
-60	-0.0334524	-0.0662491	-0.0386432	-0.0679229	-0.0420571	-0.0451267	-0.0377764	-0.0570542	-0.0691776	-0.0496785	-0.0307695	-0.0468613	-0.0400403	-0.0590229	-0.0631248					-60	-0.0946045	-0.0689469	-0.0694001	-0.0822857	-0.0659114	-0.0665706	-0.0651291	-0.0803533	-0.0891629	-0.0626281	-0.0606872	-0.060729	-0.0569336	-0.066714	-0.0777118
-40	0.0246494	-0.0336141	-0.0243976	-0.0575547	-0.0267455	-0.0285141	0.0243228	-0.0290461	-0.0515096	-0.0378136	-0.0153598	-0.0275804	-0.0232133	-0.038214	-0.0546605					-40	-0.0732422	-0.0534002	-0.0535678	-0.0661211	-0.0513628	-0.054591	-0.0560838	-0.0684187	-0.0806599	-0.0549527	-0.0516623	-0.0483031	-0.0520914	-0.0627653	-0.0705251
-20	0.0498552	0.0437195	0.0335682	0.0334425	0.0258774	0.0296727	0.0434761	0.0395816	0.0416867	0.0233017	0.0201038	0.0270687	0.0264096	0.0285128	0.0381631					-20	-0.0640869	-0.0338839	-0.0502061	-0.0457114	-0.0436414	-0.0454472	-0.0422511	-0.0509014	-0.0655121	-0.0449421	-0.0422624	-0.0364497	-0.0499013	-0.0535617	-0.067815
0	0.060864	0.0739181	0.0459465	0.060853	0.040964	0.0559712	0.0584639	0.0548834	0.0638633	0.0362319	0.0315496	0.0443393	0.0426801	0.0390354	0.0432139					0	0.143433	0.144082	0.0604308	0.0618644	0.0526101	0.0753472	0.159931	0.125524	0.10033	0.110137	0.159119	0.279015	0.187829	0.13334	0.167499
20	0.0766589	0.0829087	0.0658993	0.074552	0.0556313	0.0720077	0.074595	0.061788	0.0770324	0.0512271	0.0361998	0.0600904	0.0516615	0.0467384	0.0556027					20	0.195312	0.233998	0.0841423	0.0660499	0.0918093	0.130719	0.231669	0.16746	0.167378	0.171885	0.201986	0.349298	0.26547	0.194972	0.243431
40	0.0860508	0.11287	0.0808369	0.0885698	0.0811102	0.089818	0.0823009	0.0751347	0.0900115	0.0631741	0.0415801	0.0851754	0.0659592	0.0627042	0.0609481					40	0.119019	0.142311	0.0559471	0.0537622	0.0503412	0.0809839	0.10966	0.0896161	0.102302	0.0793708	0.0821914	0.132411	0.0921419	0.0854883	0.090549
60	0.113599	0.150553	0.105104	0.124541	0.104676	0.122424	0.102356	0.100086	0.0961944	0.0856727	0.0469755	0.10653	0.0844375	0.0704317	0.0685374					60	0.0854492	0.0965688	0.0851831	-0.0803071	0.0494508	0.063708	0.0892845	0.10266	0.089401	0.069497	-0.0639855	0.0661414	0.0473398	0.0622865	0.0538684
80	0.178708	0.244305	0.162303	0.183296	0.146442	0.177578	0.143097	0.139221	0.152775	0.130988	0.0780158	0.156904	0.131293	0.0963519	0.10631					80	0.12207	0.161777	0.11672	0.0608354	0.0903744	0.111625	0.149512	0.162774	0.155666	0.124688	0.0810895	0.0955432	0.0769462	0.0842276	0.077352
																				100	0.488281	0.622758	0.308338	0.393922	0.388405	0.398022	0.391588	0.417536	0.47617	0.420922	0.261528	0.240099	0.219697	0.20186	0.276713
	NaX+H2O									+CaV β1+γ2+α2δ1											NaX+H2O									+CaV β1+γ2+α2δ1
V (mV)	Cell 1	Cell 2	Cell 3	Cell 4	Cell 5	Cell 6	Cell 7	Cell 8	Cell 9	Cell 1	Cell 2	Cell 3	Cell 4	Cell 5	Cell 6					V (mV)	Cell 1	Cell 2	Cell 3	Cell 4	Cell 5	Cell 6	Cell 7	Cell 8	Cell 9	Cell 1	Cell 2	Cell 3	Cell 4	Cell 5	Cell 6
-100	-0.0744972	-0.0951439	-0.099013	-0.08005	-0.0609071	-0.0783873	-0.0782045	-0.0811514	-0.0889165	-0.109863	-0.106114	-0.0817814	-0.0940997	-0.212813	-0.15886					-100	-0.0829914	-0.104384	-0.111927	-0.0831698	-0.0718651	-0.0799193	-0.0800745	-0.0822117	-0.0960684	-0.106812	-0.128174	-0.115967	-0.0978533	-0.278261	-0.0907142
-80	-0.0616198	-0.0805893	-0.0889314	-0.0677777	-0.0445327	-0.0645771	-0.0558666	-0.0691276	-0.081742	-0.088501	-0.0857099	-0.0623132	-0.0705873	-0.171343	-0.137644					-80	-0.0733654	-0.0890694	-0.10194	-0.0731557	-0.069068	-0.0713455	-0.0669742	-0.0755591	-0.0874646	-0.0976562	-0.12207	-0.10376	-0.0883521	-0.252287	-0.0832016
-60	-0.0377764	-0.0570542	-0.0691776	-0.0496785	-0.0307695	-0.0468613	-0.0400403	-0.0590229	-0.0631248	-0.0762939	-0.0640722	-0.048389	-0.0549844	-0.140211	-0.109441					-60	-0.0651291	-0.0803533	-0.0891629	-0.0626281	-0.0606872	-0.060729	-0.0569336	-0.066714	-0.0777118	-0.0823975	-0.100708	-0.088501	-0.0771188	-0.20082	-0.0765486
-40	0.0243228	-0.0290461	-0.0515096	-0.0378136	-0.0153598	-0.0275804	-0.0232133	-0.038214	-0.0546605	-0.0579834	-0.040935	-0.0359723	-0.0316538	-0.103721	-0.0903556					-40	-0.0560838	-0.0684187	-0.0806599	-0.0549527	-0.0516623	-0.0483031	-0.0520914	-0.0627653	-0.0705251	-0.0701904	-0.088501	-0.0915527	-0.0616504	-0.147201	-0.0709155
-20	0.0434761	0.0395816	0.0416867	0.0233017	0.0201038	0.0270687	0.0264096	0.0285128	0.0381631	-0.0305176	-0.0184564	-0.0210749	0.0490651	-0.0614741	-0.0539115					-20	-0.0422511	-0.0509014	-0.0655121	-0.0449421	-0.0422624	-0.0364497	-0.0499013	-0.0535617	-0.067815	-0.0640869	0.0671387	0.0732422	0.167994	-0.0622738	0.0804906
0	0.0584639	0.0548834	0.0638633	0.0362319	0.0315496	0.0443393	0.0426801	0.0390354	0.0432139	0.0396729	0.0391635	0.0323142	0.0653095	0.0447552	0.0628952					0	0.159931	0.125524	0.10033	0.110137	0.159119	0.279015	0.187829	0.13334	0.167499	0.527954	0.491333	0.613403	1.25181	0.4637	0.774522
20	0.074595	0.061788	0.0770324	0.0512271	0.0361998	0.0600904	0.0516615	0.0467384	0.0556027	0.0518799	0.0581687	0.0441112	0.0995777	0.0811426	0.110794					20	0.231669	0.16746	0.167378	0.171885	0.201986	0.349298	0.26547	0.194972	0.243431	0.784302	0.585938	0.753784	1.48379	0.939402	0.976893
40	0.0823009	0.0751347	0.0900115	0.0631741	0.0415801	0.0851754	0.0659592	0.0627042	0.0609481	0.0518799	0.0900119	0.0630845	0.150426	0.111831	0.180588					40	0.10966	0.0896161	0.102302	0.0793708	0.0821914	0.132411	0.0921419	0.0854883	0.090549	0.296021	0.256348	0.289917	0.473108	0.572864	0.351857
60	0.102356	0.100086	0.0961944	0.0856727	0.0469755	0.10653	0.0844375	0.0704317	0.0685374	0.0976562	0.146688	0.114247	0.213633	0.15931	0.26181					60	0.0892845	0.10266	0.089401	0.069497	-0.0639855	0.0661414	0.0473398	0.0622865	0.0538684	0.0854492	0.177002	0.137329	0.206128	0.264466	0.164444
80	0.143097	0.139221	0.152775	0.130988	0.0780158	0.156904	0.131293	0.0963519	0.10631	0.177002	0.252039	0.194251	0.328534	0.241603	0.400386					80	0.149512	0.162774	0.155666	0.124688	0.0810895	0.0955432	0.0769462	0.0842276	0.077352	0.15564	0.323486	0.259399	0.256889	0.331175	0.275417
																				100	0.391588	0.417536	0.47617	0.420922	0.261528	0.240099	0.219697	0.20186	0.276713	0.799561	1.24512	0.814819	0.571336	0.795947	1.59812
	NaX+H2O									NaX+NaVβ1											NaX+H2O									NaX+NaVβ1
V (mV)	Cell 1	Cell 2	Cell 3	Cell 4	Cell 5	Cell 6	Cell 7	Cell 8	Cell 9	Cell 1	Cell 2	Cell 3	Cell 4	Cell 5						V (mV)	Cell 1	Cell 2	Cell 3	Cell 4	Cell 5	Cell 6	Cell 7	Cell 8	Cell 9	Cell 1	Cell 2	Cell 3	Cell 4	Cell 5
-100	-0.0744972	-0.0951439	-0.099013	-0.08005	-0.0609071	-0.0783873	-0.0782045	-0.0811514	-0.0889165	-0.0698071	-0.0790924	-0.0901479	-0.113297	-0.118728						-100	-0.0829914	-0.104384	-0.111927	-0.0831698	-0.0718651	-0.0799193	-0.0800745	-0.0822117	-0.0960684	-0.0795376	-0.0994531	-0.0872372	-0.1261	-0.123944
-80	-0.0616198	-0.0805893	-0.0889314	-0.0677777	-0.0445327	-0.0645771	-0.0558666	-0.0691276	-0.081742	-0.0376398	-0.0634553	-0.0729573	-0.0937301	-0.103562						-80	-0.0733654	-0.0890694	-0.10194	-0.0731557	-0.069068	-0.0713455	-0.0669742	-0.0755591	-0.0874646	-0.0656194	-0.0843682	-0.0814799	-0.103463	-0.105426
-60	-0.0377764	-0.0570542	-0.0691776	-0.0496785	-0.0307695	-0.0468613	-0.0400403	-0.0590229	-0.0631248	0.0189608	-0.051405	-0.0505797	-0.0708175	-0.0819835						-60	-0.0651291	-0.0803533	-0.0891629	-0.0626281	-0.0606872	-0.060729	-0.0569336	-0.066714	-0.0777118	-0.0541174	-0.0717526	-0.0686391	-0.0866534	-0.0999638
-40	0.0243228	-0.0290461	-0.0515096	-0.0378136	-0.0153598	-0.0275804	-0.0232133	-0.038214	-0.0546605	0.034721	-0.0254466	-0.0254279	-0.0488205	-0.0458356						-40	-0.0560838	-0.0684187	-0.0806599	-0.0549527	-0.0516623	-0.0483031	-0.0520914	-0.0627653	-0.0705251	-0.0428732	-0.0532144	-0.055314	-0.0713581	-0.0714706
-20	0.0434761	0.0395816	0.0416867	0.0233017	0.0201038	0.0270687	0.0264096	0.0285128	0.0381631	0.0585393	0.0311256	0.0329965	0.0252377	0.0324261						-20	-0.0422511	-0.0509014	-0.0655121	-0.0449421	-0.0422624	-0.0364497	-0.0499013	-0.0535617	-0.067815	-0.0346778	-0.0423043	-0.0400326	-0.0538764	-0.0552335
0	0.0584639	0.0548834	0.0638633	0.0362319	0.0315496	0.0443393	0.0426801	0.0390354	0.0432139	0.0719284	0.0463338	0.0514927	0.0450882	0.0497308						0	0.159931	0.125524	0.10033	0.110137	0.159119	0.279015	0.187829	0.13334	0.167499	0.131071	0.070683	0.0863069	0.0751925	0.103235
20	0.074595	0.061788	0.0770324	0.0512271	0.0361998	0.0600904	0.0516615	0.0467384	0.0556027	0.0760574	0.0523655	0.060782	0.0543144	0.0636898						20	0.231669	0.16746	0.167378	0.171885	0.201986	0.349298	0.26547	0.194972	0.243431	0.154009	0.0956038	0.117351	0.118569	0.139817
40	0.0823009	0.0751347	0.0900115	0.0631741	0.0415801	0.0851754	0.0659592	0.0627042	0.0609481	0.0742196	0.0729034	0.0809572	0.0740318	0.0867495						40	0.10966	0.0896161	0.102302	0.0793708	0.0821914	0.132411	0.0921419	0.0854883	0.090549	0.0644222	0.0567939	0.0605326	0.0731886	0.0554644
60	0.102356	0.100086	0.0961944	0.0856727	0.0469755	0.10653	0.0844375	0.0704317	0.0685374	0.11754	0.101702	0.120019	0.111205	0.118127						60	0.0892845	0.10266	0.089401	0.069497	-0.0639855	0.0661414	0.0473398	0.0622865	0.0538684	-0.0885012	0.074822	0.0789068	-0.0853805	-0.186238
80	0.143097	0.139221	0.152775	0.130988	0.0780158	0.156904	0.131293	0.0963519	0.10631	0.195184	0.152498	0.193422	0.16863	0.189462						80	0.149512	0.162774	0.155666	0.124688	0.0810895	0.0955432	0.0769462	0.0842276	0.077352	0.127302	0.132338	0.13248	0.134104	0.129614
																				100	0.391588	0.417536	0.47617	0.420922	0.261528	0.240099	0.219697	0.20186	0.276713	0.581529	0.614757	0.605338	0.446771	0.519453
	NaX+H2O									NaX+NaVβ3											NaX+H2O									NaX+NaVβ3
V (mV)	Cell 1	Cell 2	Cell 3	Cell 4	Cell 5	Cell 6	Cell 7	Cell 8	Cell 9	Cell 1	Cell 2	Cell 3	Cell 4	Cell 5	Cell 6	Cell 7	Cell 8	Cell 9		V (mV)	Cell 1	Cell 2	Cell 3	Cell 4	Cell 5	Cell 6	Cell 7	Cell 8	Cell 9	Cell 1	Cell 2	Cell 3	Cell 4	Cell 5	Cell 6	Cell 7	Cell 8
-100	-0.0744972	-0.0951439	-0.099013	-0.08005	-0.0609071	-0.0783873	-0.0782045	-0.0811514	-0.0889165	-0.0922776	-0.089568	-0.0914851	-0.071186	-0.0790093	-0.0670583	-0.0733489	-0.0765084	-0.103519		-100	-0.0829914	-0.104384	-0.111927	-0.0831698	-0.0718651	-0.0799193	-0.0800745	-0.0822117	-0.0960684	-0.093033	-0.0945913	-0.0708709	-0.0798027	-0.0742942	-0.0760079	-0.0733565	-0.112352
-80	-0.0616198	-0.0805893	-0.0889314	-0.0677777	-0.0445327	-0.0645771	-0.0558666	-0.0691276	-0.081742	-0.0667766	-0.0661822	-0.0677406	-0.0498754	-0.0623595	-0.046952	-0.0575763	-0.0626175	-0.0776692		-80	-0.0733654	-0.0890694	-0.10194	-0.0731557	-0.069068	-0.0713455	-0.0669742	-0.0755591	-0.0874646	-0.0747464	-0.0783245	-0.0612196	-0.0684389	-0.0652252	-0.0667285	-0.0652617	-0.0933252
-60	-0.0377764	-0.0570542	-0.0691776	-0.0496785	-0.0307695	-0.0468613	-0.0400403	-0.0590229	-0.0631248	-0.038334	-0.0399485	-0.0378458	-0.0264984	-0.0374185	-0.0350615	-0.0388726	-0.0483568	-0.0529858		-60	-0.0651291	-0.0803533	-0.0891629	-0.0626281	-0.0606872	-0.060729	-0.0569336	-0.066714	-0.0777118	-0.0619019	-0.0594622	-0.0469935	-0.0570262	-0.0549852	-0.0552426	-0.0553962	-0.0742682
-40	0.0243228	-0.0290461	-0.0515096	-0.0378136	-0.0153598	-0.0275804	-0.0232133	-0.038214	-0.0546605	0.0305389	0.0198211	0.025768	0.0350012	-0.0158657	-0.0200723	-0.0263559	-0.0299136	-0.0265228		-40	-0.0560838	-0.0684187	-0.0806599	-0.0549527	-0.0516623	-0.0483031	-0.0520914	-0.0627653	-0.0705251	-0.0490767	-0.0471159	-0.0432184	-0.0459817	-0.0511627	-0.0498347	-0.0467004	-0.0571406
-20	0.0434761	0.0395816	0.0416867	0.0233017	0.0201038	0.0270687	0.0264096	0.0285128	0.0381631	0.0536479	0.0402557	0.0505684	0.0540034	0.0343408	0.0167208	0.0181586	0.0354307	0.0273957		-20	-0.0422511	-0.0509014	-0.0655121	-0.0449421	-0.0422624	-0.0364497	-0.0499013	-0.0535617	-0.067815	-0.038176	-0.0367728	-0.0406682	-0.0380046	-0.0401449	-0.0472546	-0.0439733	-0.0445678
0	0.0584639	0.0548834	0.0638633	0.0362319	0.0315496	0.0443393	0.0426801	0.0390354	0.0432139	0.0698739	0.0555455	0.0706352	0.0733268	0.0512978	0.0274394	0.0279043	0.0374907	0.0422372		0	0.159931	0.125524	0.10033	0.110137	0.159119	0.279015	0.187829	0.13334	0.167499	0.192609	0.157965	0.208037	0.135517	0.11434	0.106487	0.116349	0.14569
20	0.074595	0.061788	0.0770324	0.0512271	0.0361998	0.0600904	0.0516615	0.0467384	0.0556027	0.0840719	0.0716571	0.0911431	0.0890751	0.0638671	0.032789	0.0353751	0.0488179	0.0569279		20	0.231669	0.16746	0.167378	0.171885	0.201986	0.349298	0.26547	0.194972	0.243431	0.279589	0.248151	0.311207	0.208058	0.131911	0.125099	0.149121	0.271465
40	0.0823009	0.0751347	0.0900115	0.0631741	0.0415801	0.0851754	0.0659592	0.0627042	0.0609481	0.099911	0.0870375	0.112364	0.104697	0.0853586	0.0380161	0.0392685	0.054992	0.0719622		40	0.10966	0.0896161	0.102302	0.0793708	0.0821914	0.132411	0.0921419	0.0854883	0.090549	0.135896	0.13959	0.144229	0.0995903	0.0421855	0.0426287	0.0615287	0.139718
60	0.102356	0.100086	0.0961944	0.0856727	0.0469755	0.10653	0.0844375	0.0704317	0.0685374	0.134626	0.115075	0.132319	0.128599	0.105071	0.0515803	0.0579598	0.0769814	0.0918685		60	0.0892845	0.10266	0.089401	0.069497	-0.0639855	0.0661414	0.0473398	0.0622865	0.0538684	0.112335	0.117362	0.0789973	0.0807649	-0.0615443	-0.110882	0.0696675	0.108796
80	0.143097	0.139221	0.152775	0.130988	0.0780158	0.156904	0.131293	0.0963519	0.10631	0.189215	0.164349	0.171589	0.166121	0.146133	0.0956499	0.101455	0.108354	0.128706		80	0.149512	0.162774	0.155666	0.124688	0.0810895	0.0955432	0.0769462	0.0842276	0.077352	0.201531	0.196694	0.122588	0.146689	0.0862013	0.0968325	0.0908838	0.177341
																				100	0.391588	0.417536	0.47617	0.420922	0.261528	0.240099	0.219697	0.20186	0.276713	0.565652	0.458894	0.341411	0.462408	0.348704	0.415238	0.3615	0.545327
	NaX+H2O									NaX+ATP1A1/B1/G1+SAP97; [Na+]e=96 mM											NaX+H2O									NaX+ATP1A1/B1/G1+SAP97; [Na+]e=96 mM
V (mV)	Cell 1	Cell 2	Cell 3	Cell 4	Cell 5	Cell 6	Cell 7	Cell 8	Cell 9	Cell 1	Cell 2	Cell 3	Cell 4	Cell 5	Cell 6	Cell 7	Cell 8			V (mV)	Cell 1	Cell 2	Cell 3	Cell 4	Cell 5	Cell 6	Cell 7	Cell 8	Cell 9	Cell 1	Cell 2	Cell 3	Cell 4	Cell 5	Cell 6	Cell 7	Cell 8
-100	-0.0744972	-0.0951439	-0.099013	-0.08005	-0.0609071	-0.0783873	-0.0782045	-0.0811514	-0.0889165	-0.08511	-0.1711	-0.15305	-0.06886	-0.06794	-0.1654	-0.07146	-0.07979			-100	-0.0829914	-0.104384	-0.111927	-0.0831698	-0.0718651	-0.0799193	-0.0800745	-0.0822117	-0.0960684	-0.1056	-0.17893	-0.173647	-0.10626	-0.0444147	-0.0925516	-0.0655477	-0.0630489
-80	-0.0616198	-0.0805893	-0.0889314	-0.0677777	-0.0445327	-0.0645771	-0.0558666	-0.0691276	-0.081742	-0.04851	-0.12053	-0.09965	-0.02706	0.092894	-0.13789	-0.05647	-0.05272			-80	-0.0733654	-0.0890694	-0.10194	-0.0731557	-0.069068	-0.0713455	-0.0669742	-0.0755591	-0.0874646	-0.09679	-0.15237	-0.127201	-0.0821297	0.0259683	-0.0643982	-0.0585329	-0.0471367
-60	-0.0377764	-0.0570542	-0.0691776	-0.0496785	-0.0307695	-0.0468613	-0.0400403	-0.0590229	-0.0631248	-0.02516	-0.0932	-0.05212	0.03607	0.088949	-0.09293	-0.04069	-0.0284			-60	-0.0651291	-0.0803533	-0.0891629	-0.0626281	-0.0606872	-0.060729	-0.0569336	-0.066714	-0.0777118	-0.08487	-0.13176	-0.0966618	-0.0566888	0.0395466	-0.0435734	-0.0470078	-0.0322994
-40	0.0243228	-0.0290461	-0.0515096	-0.0378136	-0.0153598	-0.0275804	-0.0232133	-0.038214	-0.0546605	0.025523	-0.05726	0.043132	0.066191	0.201522	-0.03384	0.026894	0.051149			-40	-0.0560838	-0.0684187	-0.0806599	-0.0549527	-0.0516623	-0.0483031	-0.0520914	-0.0627653	-0.0705251	-0.07386	-0.09812	-0.0679198	-0.0283791	0.0537333	0.0321162	-0.0379446	0.0308813
-20	0.0434761	0.0395816	0.0416867	0.0233017	0.0201038	0.0270687	0.0264096	0.0285128	0.0381631	0.037011	-0.04145	0.072486	0.086379	0.175478	0.077624	0.044271	0.079212			-20	-0.0422511	-0.0509014	-0.0655121	-0.0449421	-0.0422624	-0.0364497	-0.0499013	-0.0535617	-0.067815	-0.06028	-0.08931	0.0618357	0.0631765	0.0768879	0.0944956	0.0386158	0.09219
0	0.0584639	0.0548834	0.0638633	0.0362319	0.0315496	0.0443393	0.0426801	0.0390354	0.0432139	0.045928	0.090142	0.117664	0.113787	0.145046	0.162792	0.05637	0.104282			0	0.159931	0.125524	0.10033	0.110137	0.159119	0.279015	0.187829	0.13334	0.167499	0.319993	0.223267	0.173991	0.178192	0.285606	0.36539	0.228959	0.416794
20	0.074595	0.061788	0.0770324	0.0512271	0.0361998	0.0600904	0.0516615	0.0467384	0.0556027	0.056573	0.068724	0.182332	0.142903	0.207342	0.25843	0.067127	0.129837			20	0.231669	0.16746	0.167378	0.171885	0.201986	0.349298	0.26547	0.194972	0.243431	0.393216	0.392073	0.253364	0.264088	0.396138	0.429459	0.24169	0.406962
40	0.0823009	0.0751347	0.0900115	0.0631741	0.0415801	0.0851754	0.0659592	0.0627042	0.0609481	0.06962	0.095076	0.238796	0.171916	0.172903	0.357999	0.084907	0.153494			40	0.10966	0.0896161	0.102302	0.0793708	0.0821914	0.132411	0.0921419	0.0854883	0.090549	0.146948	0.212112	0.23017	0.243611	0.251951	0.293794	0.108849	0.17428
60	0.102356	0.100086	0.0961944	0.0856727	0.0469755	0.10653	0.0844375	0.0704317	0.0685374	0.097457	0.133082	0.329739	0.20527	0.23102	0.464421	0.105491	0.196108			60	0.0892845	0.10266	0.089401	0.069497	-0.0639855	0.0661414	0.0473398	0.0622865	0.0538684	0.072605	0.157118	0.253932	0.304191	0.196721	0.327616	0.113493	0.150972
80	0.143097	0.139221	0.152775	0.130988	0.0780158	0.156904	0.131293	0.0963519	0.10631	0.159874	0.1975	0.42213	0.262797	0.375806	0.624465	0.147134	0.254067			80	0.149512	0.162774	0.155666	0.124688	0.0810895	0.0955432	0.0769462	0.0842276	0.077352	0.109376	0.224646	0.350497	0.40713	0.262713	0.417248	0.144891	0.198441
																				100	0.391588	0.417536	0.47617	0.420922	0.261528	0.240099	0.219697	0.20186	0.276713	0.289789	0.552468	0.649262	0.694501	0.438267	0.638248	0.243167	0.375416
	NaX+H2O									NaX+ATP1A1/B1/G1+SAP97; [Na+]e=200 mM											NaX+H2O									NaX+ATP1A1/B1/G1+SAP97; [Na+]e=200 mM
V (mV)	Cell 1	Cell 2	Cell 3	Cell 4	Cell 5	Cell 6	Cell 7	Cell 8	Cell 9	Cell 1	Cell 2	Cell 3	Cell 4	Cell 5	Cell 6					V (mV)	Cell 1	Cell 2	Cell 3	Cell 4	Cell 5	Cell 6	Cell 7	Cell 8	Cell 9	Cell 1	Cell 2	Cell 3	Cell 4	Cell 5
-100	-0.0744972	-0.0951439	-0.099013	-0.08005	-0.0609071	-0.0783873	-0.0782045	-0.0811514	-0.0889165	-0.13829	-0.02444	-0.09712	-0.07865	-0.09587	-0.21667					-100	-0.0829914	-0.104384	-0.111927	-0.0831698	-0.0718651	-0.0799193	-0.0800745	-0.0822117	-0.0960684	-0.0828438	0.0330532	-0.0703872	-0.0815639	-0.167202
-80	-0.0616198	-0.0805893	-0.0889314	-0.0677777	-0.0445327	-0.0645771	-0.0558666	-0.0691276	-0.081742	-0.1026	0.021458	-0.03811	-0.05048	-0.07182	-0.1709					-80	-0.0733654	-0.0890694	-0.10194	-0.0731557	-0.069068	-0.0713455	-0.0669742	-0.0755591	-0.0874646	-0.061086	0.042338	-0.0499105	-0.073705	-0.127355
-60	-0.0377764	-0.0570542	-0.0691776	-0.0496785	-0.0307695	-0.0468613	-0.0400403	-0.0590229	-0.0631248	-0.06864	0.035815	0.035922	-0.02624	-0.06252	-0.13733					-60	-0.0651291	-0.0803533	-0.0891629	-0.0626281	-0.0606872	-0.060729	-0.0569336	-0.066714	-0.0777118	-0.0455969	0.0519216	-0.0403035	-0.0639722	-0.103949
-40	0.0243228	-0.0290461	-0.0515096	-0.0378136	-0.0153598	-0.0275804	-0.0232133	-0.038214	-0.0546605	-0.03679	0.057861	0.051874	0.047737	-0.0328	-0.10376					-40	-0.0560838	-0.0684187	-0.0806599	-0.0549527	-0.0516623	-0.0483031	-0.0520914	-0.0627653	-0.0705251	-0.0259035	0.0577899	0.0361838	-0.0468767	-0.0648653
-20	0.0434761	0.0395816	0.0416867	0.0233017	0.0201038	0.0270687	0.0264096	0.0285128	0.0381631	0.044718	0.068842	0.069358	0.066321	0.038339	0.073242					-20	-0.0422511	-0.0509014	-0.0655121	-0.0449421	-0.0422624	-0.0364497	-0.0499013	-0.0535617	-0.067815	0.0431206	0.0657666	0.0501257	-0.0305527	0.0328537
0	0.0584639	0.0548834	0.0638633	0.0362319	0.0315496	0.0443393	0.0426801	0.0390354	0.0432139	0.082331	0.085168	0.093411	0.093718	0.053453	0.134277					0	0.159931	0.125524	0.10033	0.110137	0.159119	0.279015	0.187829	0.13334	0.167499	0.21247	0.252881	0.1901	0.166352	0.172475
20	0.074595	0.061788	0.0770324	0.0512271	0.0361998	0.0600904	0.0516615	0.0467384	0.0556027	0.128942	0.099435	0.114754	0.120697	0.069353	0.195313					20	0.231669	0.16746	0.167378	0.171885	0.201986	0.349298	0.26547	0.194972	0.243431	0.482582	0.618857	0.466885	0.317986	0.376098
40	0.0823009	0.0751347	0.0900115	0.0631741	0.0415801	0.0851754	0.0659592	0.0627042	0.0609481	0.178556	0.116774	0.133606	0.141954	0.086425	0.253296					40	0.10966	0.0896161	0.102302	0.0793708	0.0821914	0.132411	0.0921419	0.0854883	0.090549	0.370756	0.433864	0.348357	0.190972	0.319245
60	0.102356	0.100086	0.0961944	0.0856727	0.0469755	0.10653	0.0844375	0.0704317	0.0685374	0.226069	0.146377	0.16147	0.176346	0.111157	0.32959					60	0.0892845	0.10266	0.089401	0.069497	-0.0639855	0.0661414	0.0473398	0.0622865	0.0538684	0.232393	0.144492	0.269053	0.136713	0.324135
80	0.143097	0.139221	0.152775	0.130988	0.0780158	0.156904	0.131293	0.0963519	0.10631	0.311055	0.177618	0.213313	0.224139	0.18152	0.430298					80	0.149512	0.162774	0.155666	0.124688	0.0810895	0.0955432	0.0769462	0.0842276	0.077352	0.242165	0.146065	0.410262	0.190474	0.400287
																				100	0.391588	0.417536	0.47617	0.420922	0.261528	0.240099	0.219697	0.20186	0.276713	0.303263	0.194928	0.575724	0.291116	0.57253

## Sheet: Supplementary Fig. 7c-e
Supplementary Fig. 7c
Xenopus laevis oocytes
	HP=0 mV
	I (µA)
	NaX WT (IFI)										QQQ
V (mV)	20514048-C	20514050-C	20514052-C	20517000-C	20517036-C	20517038-C	20517039-C	20618022-S	20618024-S	20618026-S	20514040-C	20514043-C	20514044-C	20514046-C	20517002-C	20619000-S	20619002-S	20619004-S
-100	-0.115398	-0.170045	-0.097643	-0.100708	-0.122415	-0.118164	-0.111704	-0.26224	-0.10998	-0.07156	-0.126435	-0.0977579	-0.136664	-0.124846	-0.104285	-0.18161	-0.20474	-0.09865
-80	-0.100502	-0.142935	-0.090747	-0.0732422	-0.105407	-0.0906134	-0.097303	-0.19744	-0.07544	-0.04587	-0.109288	-0.0820175	-0.0980755	-0.123861	-0.0823237	-0.10045	-0.11634	-0.05819
-60	-0.0908742	-0.142045	-0.0757052	-0.0518799	-0.080504	-0.0690106	-0.0672251	-0.13629	0.032475	0.06915	-0.0885542	-0.0669385	-0.0726292	-0.103899	-0.0607055	-0.03821	-0.0605	0.039313
-40	-0.0642014	-0.0911351	-0.0520426	-0.0274658	-0.0581108	-0.0523763	-0.0472112	-0.07345	0.081723	0.101893	-0.0567902	-0.0507235	-0.0472538	-0.0800023	-0.0357272	0.054201	0.053637	0.069179
-20	-0.0461472	-0.0735917	-0.0392607	0.0366211	-0.0286736	-0.0396922	-0.0277804	0.081321	0.111945	0.118179	-0.0375821	-0.0378916	-0.0219215	-0.0921305	0.038222	0.085853	0.09044	0.090814
0	-0.0334462	-0.0678194	-0.0365763	0.0549316	0.0361398	0.0397962	0.0169786	0.158973	0.148942	0.145989	0.0209779	-0.0223675	0.0208793	-0.0706471	0.0611006	0.107991	0.12517	0.113436
20	0.0414848	0.0760772	0.0411082	0.0793457	0.0644962	0.0444623	0.0378794	0.24086	0.189888	0.172535	0.0391827	0.0326094	0.0443491	0.0574327	0.0762083	0.134211	0.159094	0.128635
40	0.0610358	0.0802562	0.0428369	0.106812	0.100272	0.0611493	0.0628352	0.302791	0.225934	0.211632	0.0603596	0.0445882	0.0689816	0.0599424	0.0987985	0.185453	0.193988	0.160011
60	0.0877563	0.0967567	0.0640306	0.143433	0.144039	0.0809365	0.111454	0.34686	0.29396	0.272749	0.0787057	0.0716536	0.0985808	0.0785783	0.132987	0.258132	0.258306	0.199969
80	0.118596	0.145989	0.0913661	0.213623	0.222108	0.141636	0.18579	0.420968	0.395312	0.376467	0.118607	0.119264	0.149933	0.114677	0.187392	0.532721	0.411755	0.328026
	HP=-100 mV
	I (µA)
	NaX WT (IFI)										QQQ
V (mV)	20514049-C	20514051-C	20514053-C	20517001-C	20517037-C	20517040-C	20618023-S	20618025-S	20618027-S		20514041-C	20514042-C	20514045-C	20514047-C	20517003-C	20619001-S	20619003-S	20619005-S
-100	-0.13488	-0.166587	-0.100341	-0.112915	-0.116627	-0.106453	-0.253296	-0.0816944	-0.0709957		-0.12173	-0.0940519	-0.111841	-0.139689	-0.102929	-0.238037	-0.280762	-0.164795
-80	-0.126838	-0.150799	-0.0903874	-0.10376	-0.0981606	-0.0904406	-0.210571	-0.0535014	-0.0469637		-0.1035	-0.0832727	-0.101152	-0.119064	-0.0819245	-0.201416	-0.22583	-0.125122
-60	-0.11067	-0.142381	-0.0801203	-0.0762939	-0.0829206	-0.0745935	-0.161743	-0.0281531	0.051061		-0.0869337	-0.0733164	-0.0871451	-0.175526	-0.0675066	-0.158691	-0.158691	0.0946045
-40	-0.0887193	-0.101267	-0.070356	-0.0488281	-0.0659402	-0.0592195	0.134277	0.0665513	0.0709441		-0.0646254	-0.0621835	-0.0686442	-0.106327	-0.0519657	-0.10376	-0.125122	0.088501
-20	-0.0706856	-0.0802594	-0.06322	0.0305176	-0.0452258	-0.0420754	0.177002	0.0997121	0.0990157		-0.0497693	-0.0494699	-0.0443696	-0.0862777	-0.0378716	-0.0854492	0.152588	0.140381
0	-0.0427556	0.0815962	0.0714629	0.0518799	-0.0559939	0.0236057	0.268555	0.221044	0.238778		0.0379064	-0.0294565	0.0463229	-0.0653825	0.0448764	0.27771	0.357056	0.338745
20	0.113029	0.109781	0.0897746	0.0793457	0.0508067	0.0493028	0.387573	0.25129	0.280169		0.0703764	0.0470531	0.0874042	0.0714467	0.0621708	0.396729	0.466919	0.366211
40	0.180743	0.103286	0.07024	0.106812	0.0773766	0.0814331	0.32959	0.168734	0.184778		0.0639812	0.0666977	0.130221	0.0783235	0.0481758	0.396729	0.543213	0.27771
60	0.238689	0.126288	0.0871872	0.15564	0.0971744	0.136626	0.375366	0.1883	0.210299		0.0956007	0.0919981	0.20791	0.0809363	-0.0958583	0.622559	0.845337	0.390625
80	0.313777	0.199102	0.13801	0.320435	0.195008	0.189787	0.549316	0.255808	0.31029		0.146288	0.136647	0.342484	0.133275	0.114683	1.15051	1.62354	0.756836
100	0.489311	0.396254	0.328211	0.717163	0.555363	0.534429	1.651	0.782784	0.909319		0.392086	0.248202	0.6751	0.368634	0.505816	2.51465	4.73633	2.14844
Supplementary Fig. 7d
Double domain-swap chimeras
(NaV1.7_DI-DII)-(NaX_DIII-DIV) chimera
MAMLPPPGPQSFVHFTKQSLALIEQRIAERKSKEPKEEKKDDDEEAPKPSSDLEAGKQLPFIYGDIPPGMVSEPLEDLDPYYADKKTFIVLNKGKTIFRFNATPALYMLSPFSPLRRISIKILVHSLFSMLIMCTILTNCIFMTMNNPPDWTKNVEYTFTGIYTFESLVKILARGFCVGEFTFLRDPWNWLDFVVIVFAYLTEFVNLGNVSALRTFRVLRALKTISVIPGLKTIVGALIQSVKKLSDVMILTVFCLSVFALIGLQLFMGNLKHKCFRNSLENNETLESIMNTLESEEDFRKYFYYLEGSKDALLCGFSTDSGQCPEGYTCVKIGRNPDYGYTSFDTFSWAFLALFRLMTQDYWENLYQQTLRAAGKTYMIFFVVVIFLGSFYLINLILA…											HP=0 mV
												I (µA)
											V (mV)	20226017	20226020	20226024	20303034	20303036	20303038
											-100	-0.136119	-0.0792203	-0.106326	-0.101944	-0.0948283	-0.103964
											-80	-0.100826	-0.0718339	-0.0859971	-0.0745339	-0.0779653	-0.0784384
											-60	-0.0765877	-0.0525293	-0.0697872	-0.0534699	-0.0559445	-0.0530813
											-40	-0.0491904	-0.0384138	-0.0443868	-0.0250265	-0.0403111	-0.0298848
											-20	-0.0263066	-0.0266934	-0.0218714	0.0358333	0.0398186	0.0325612
											0	0.028204	-0.0230519	0.0358521	0.0481558	0.0570763	0.0508054
											20	0.0450932	0.0230503	0.0622372	0.0644535	0.0753487	0.0698942
											40	0.0608051	0.0428226	0.0808632	0.0784878	0.0956531	0.090462
											60	0.0707746	0.0539191	0.0938968	0.105727	0.131228	0.127414
											80	0.0982088	0.0712612	0.13425	0.142969	0.171677	0.170764
(NaX_DI-DII)-(NaV1.7_DIII-DIV) chimera											HP=0 mV
MLASPEPKGLVPFTKESFELIKQHIAKTHNEDHEEEDLKPTPDLEVGKKLPFIYGNLSQGMVSEPLEDVDPYYYKKKNTFIVLNKNRTIFRFNAASILCTLSPFNCIRRTTIKVLVHPFFQLFILISVLIDCVFMSLTNLPKWRPVLENTLLGIYTFEILVKLFARGVWAGSFSFLGDPWNWLDFSVTVFEVIIRYSPLDFIPTLQTARTLRILKIIPLNQGLKSLVGVLIHCLKQLIGVIILTLFFLSIFSLIGMGLFMGNLKHKCFRWPQENENETLHNRTGNPYYIRETENFYYLEGERYALLCGNRTDAGQCPEGYVCVKAGINPDQGFTNFDSFGWALFALFRLMAQDYPEVLYHQILYASGKVYMIFFVVVSFLFSFYMASLFLGILAMAYEE…
												I (µA)
											V (mV)	20226012	20227027	20227031	20303040	20303042	20303044
											-100	-0.456023	-1.48926	-0.862732	-0.388821	-0.55562	-0.83313
											-80	-0.262892	-0.665283	-0.423913	-0.213676	-0.288923	-0.396729
											-60	-0.160088	-0.357056	-0.247554	-0.120894	-0.165765	-0.198364
											-40	-0.0890172	-0.183105	-0.127463	-0.053869	-0.0777881	-0.0854492
											-20	-0.0384111	-0.0640869	-0.046177	0.0307551	0.0324248	0.0671387
											0	0.0312986	0.128174	0.0650028	0.0802122	0.0806717	0.128174
											20	0.0656592	0.244141	0.138465	0.12354	0.146186	0.198364
											40	0.112319	0.372314	0.230847	0.178238	0.214209	0.299072
											60	0.171256	0.579834	0.344109	0.260551	0.315551	0.445557
											80	0.254557	1.05286	0.54373	0.420619	0.470931	0.830078
(NaX_DI-DIV)-(NaV1.7_DII-DIII) chimera											HP=0 mV
MLASPEPKGLVPFTKESFELIKQHIAKTHNEDHEEEDLKPTPDLEVGKKLPFIYGNLSQGMVSEPLEDVDPYYYKKKNTFIVLNKNRTIFRFNAASILCTLSPFNCIRRTTIKVLVHPFFQLFILISVLIDCVFMSLTNLPKWRPVLENTLLGIYTFEILVKLFARGVWAGSFSFLGDPWNWLDFSVTVFEVIIRYSPLDFIPTLQTARTLRILKIIPLNQGLKSLVGVLIHCLKQLIGVIILTLFFLSIFSLIGMGLFMGNLKHKCFRWPQENENETLHNRTGNPYYIRETENFYYLEGERYALLCGNRTDAGQCPEGYVCVKAGINPDQGFTNFDSFGWALFALFRLMAQDYPEVLYHQILYASGKVYMIFFVVVSFLFSFYMASLFLGILAMAYEE…
												I (µA)
											V (mV)	20303046	20303048	20303050	20303054	20303056
											-100	-0.562841	-0.894165	-0.768435	-0.424267	-0.488247
											-80	-0.291955	-0.436401	-0.391778	-0.211677	-0.265551
											-60	-0.167621	-0.256348	-0.233378	-0.110222	-0.155625
											-40	-0.0786949	-0.128174	-0.105961	-0.0447384	-0.0795451
											-20	0.0351465	-0.0396729	0.0238813	0.0416843	-0.0187771
											0	0.101616	0.115967	0.105237	0.0890096	0.0725939
											20	0.169799	0.213623	0.229441	0.140753	0.123161
											40	0.256163	0.317383	0.360833	0.195453	0.199472
											60	0.359767	0.457764	0.545744	0.289982	0.297592
											80	0.584382	0.732422	0.862883	0.515529	0.529927
(NaV1.7_DI-DIV)-(NaX_DII-DIII) chimera
MAMLPPPGPQSFVHFTKQSLALIEQRIAERKSKEPKEEKKDDDEEAPKPSSDLEAGKQLPFIYGDIPPGMVSEPLEDLDPYYADKKTFIVLNKGKTIFRFNATPALYMLSPFSPLRRISIKILVHSLFSMLIMCTILTNCIFMTMNNPPDWTKNVEYTFTGIYTFESLVKILARGFCVGEFTFLRDPWNWLDFVVIVFAYLTEFVNLGNVSALRTFRVLRALKTISVIPGLKTIVGALIQSVKKLSDVMILTVFCLSVFALIGLQLFMGNLKHKCFRNSLENNETLESIMNTLESEEDFRKYFYYLEGSKDALLCGFSTDSGQCPEGYTCVKIGRNPDYGYTSFDTFSWAFLALFRLMTQDYWENLYQQTLRAAGKTYMIFFVVVIFLGSFYLINLILA…											HP=0 mV
												I (µA)
											V (mV)	20226007	20226010	20227004	20227007	20227010	20303058	20303060	20303062
											-100	-0.108008	-0.123605	-0.148386	-0.326538	-0.396729	-0.219884	-0.160059	-0.197341
											-80	-0.0757243	-0.0807876	-0.109844	-0.204468	-0.283813	-0.165753	-0.118254	-0.118749
											-60	-0.0591133	-0.0690916	-0.0719647	-0.146484	-0.210571	-0.116519	-0.083437	-0.0877849
											-40	-0.0362478	-0.032654	-0.0417494	-0.100708	-0.140381	-0.0679215	-0.0430258	-0.043521
											-20	-0.0271011	0.0240574	-0.0278623	-0.0518799	-0.0793457	0.0342795	0.0388711	0.0279567
											0	0.0237532	0.0284866	0.0361277	0.0640869	0.0579834	0.0628011	0.0568074	0.0580044
											20	0.0315377	0.036254	0.0597016	0.106812	0.140381	0.0820766	0.0773077	0.0821031
											40	0.0398566	0.0507665	0.086125	0.183105	0.262451	0.113831	0.105212	0.109926
											60	0.0650945	0.0714865	0.131835	0.250244	0.411987	0.161841	0.149912	0.158833
											80	0.0842565	0.100243	0.210438	0.38147	0.650024	0.255843	0.199048	0.214864
Single domain-swap chimeras
(NaV1.7_DI)-(NaX_DII-DIII-DIV) chimera											HP=0 mV
MAMLPPPGPQSFVHFTKQSLALIEQRIAERKSKEPKEEKKDDDEEAPKPSSDLEAGKQLPFIYGDIPPGMVSEPLEDLDPYYADKKTFIVLNKGKTIFRFNATPALYMLSPFSPLRRISIKILVHSLFSMLIMCTILTNCIFMTMNNPPDWTKNVEYTFTGIYTFESLVKILARGFCVGEFTFLRDPWNWLDFVVIVFAYLTEFVNLGNVSALRTFRVLRALKTISVIPGLKTIVGALIQSVKKLSDVMILTVFCLSVFALIGLQLFMGNLKHKCFRNSLENNETLESIMNTLESEEDFRKYFYYLEGSKDALLCGFSTDSGQCPEGYTCVKIGRNPDYGYTSFDTFSWAFLALFRLMTQDYWENLYQQTLRAAGKTYMIFFVVVIFLGSFYLINLILA…
												I (µA)
											V (mV)	20226048	20226050	20226052	20303064	20303066	20303068
											-100	-0.322564	-0.284551	-0.377815	-0.185667	-0.126853	-0.121653
											-80	-0.258595	-0.225837	-0.391671	-0.136749	-0.101269	-0.0944418
											-60	-0.193262	-0.159492	-0.255398	-0.093613	-0.0713151	-0.0712822
											-40	-0.132149	-0.103817	-0.174483	-0.0510654	-0.0413394	-0.0403272
											-20	-0.0740634	-0.0401003	-0.0578029	0.0227792	0.0351495	0.0402663
											0	0.0577511	0.0650595	0.091936	0.0591046	0.0572107	0.0583214
											20	0.169975	0.135664	0.214704	0.0836343	0.0816621	0.0754915
											40	0.257496	0.215878	0.296456	0.113144	0.0980043	0.107824
											60	0.347076	0.302706	0.42426	0.163323	0.145897	0.137846
											80	0.500375	0.448443	0.633103	0.240897	0.210543	0.210247
(NaV1.7_DII)-(NaX_DI-DIII-DIV) chimera											HP=0 mV
MLASPEPKGLVPFTKESFELIKQHIAKTHNEDHEEEDLKPTPDLEVGKKLPFIYGNLSQGMVSEPLEDVDPYYYKKKNTFIVLNKNRTIFRFNAASILCTLSPFNCIRRTTIKVLVHPFFQLFILISVLIDCVFMSLTNLPKWRPVLENTLLGIYTFEILVKLFARGVWAGSFSFLGDPWNWLDFSVTVFEVIIRYSPLDFIPTLQTARTLRILKIIPLNQGLKSLVGVLIHCLKQLIGVIILTLFFLSIFSLIGMGLFMGNLKHKCFRWPQENENETLHNRTGNPYYIRETENFYYLEGERYALLCGNRTDAGQCPEGYVCVKAGINPDQGFTNFDSFGWALFALFRLMAQDYPEVLYHQILYASGKVYMIFFVVVSFLFSFYMASLFLGILAMAYEE…
												I (µA)
											V (mV)	20226041	20226044	20226046	20227033	20227037	20227039	20303070	20303072	20303074
											-100	-0.126515	-0.158219	-0.0942481	-0.140765	-0.214854	-0.148511	-0.125284	-0.140317	-0.106133
											-80	-0.104389	-0.133743	-0.0805616	-0.106665	-0.158861	-0.111878	-0.103533	-0.103553	-0.0848995
											-60	-0.078095	-0.0983468	-0.0647326	-0.0856271	-0.125942	-0.0936271	-0.0696342	-0.0827045	-0.0640523
											-40	-0.0469545	-0.0644158	-0.0455765	-0.0470976	-0.0868462	-0.0652027	-0.0410024	-0.0454528	0.0357946
											-20	-0.0271592	-0.0475204	-0.0313351	-0.0240524	-0.0566105	-0.0490769	0.0448442	0.0435496	0.0488321
											0	0.0335196	-0.0304075	0.0326045	0.0307803	-0.0422419	-0.0362861	0.0525418	0.072235	0.0608892
											20	0.0507881	0.0621898	0.0423938	0.0532759	0.0665149	0.0404742	0.0669777	0.083121	0.0718147
											40	0.0613572	0.0869046	0.0509287	0.0781341	0.0980561	0.069305	0.0919892	0.1148	0.0819149
											60	0.0791881	0.105078	0.0667128	0.106845	0.153164	0.0673468	0.121025	0.134125	0.10023
											80	0.123973	0.211665	0.0986132	0.158989	0.286035	0.130052	0.181721	0.200721	0.147351
(NaV1.7_DIII)-(NaX_DI-DII-DIV) chimera											HP=0 mV
MLASPEPKGLVPFTKESFELIKQHIAKTHNEDHEEEDLKPTPDLEVGKKLPFIYGNLSQGMVSEPLEDVDPYYYKKKNTFIVLNKNRTIFRFNAASILCTLSPFNCIRRTTIKVLVHPFFQLFILISVLIDCVFMSLTNLPKWRPVLENTLLGIYTFEILVKLFARGVWAGSFSFLGDPWNWLDFSVTVFEVIIRYSPLDFIPTLQTARTLRILKIIPLNQGLKSLVGVLIHCLKQLIGVIILTLFFLSIFSLIGMGLFMGNLKHKCFRWPQENENETLHNRTGNPYYIRETENFYYLEGERYALLCGNRTDAGQCPEGYVCVKAGINPDQGFTNFDSFGWALFALFRLMAQDYPEVLYHQILYASGKVYMIFFVVVSFLFSFYMASLFLGILAMAYEE…
												I (µA)
											V (mV)	20226035	20226039	20227021	20227025	20303076	20303078	20303080	20609023	20609025
											-100	-2.69165	-0.971513	-2.67334	-0.885241	-0.510916	-0.604373	-0.472631	-1.31531	-1.0561
											-80	-1.29395	-0.427915	-1.35803	-0.444348	-0.273515	-0.288289	-0.261669	-0.619507	-0.469178
											-60	-0.753784	-0.229592	-0.756836	-0.254945	-0.168744	-0.157887	-0.157849	-0.341797	-0.260541
											-40	-0.457764	-0.118034	-0.43335	-0.132172	-0.0837368	-0.0793986	-0.0763628	-0.183105	-0.120739
											-20	-0.219727	-0.0406299	-0.201416	-0.0506488	-0.0270903	0.037757	-0.0239467	0.0671387	-0.0230186
											0	0.274658	0.0619931	0.106812	0.0498451	0.0593	0.0930515	0.0676094	0.210571	0.104249
											20	0.585938	0.123465	0.378418	0.124089	0.109767	0.142311	0.117988	0.335693	0.201297
											40	0.976562	0.198574	0.723267	0.212181	0.153205	0.207867	0.165771	0.485229	0.311094
											60	1.61743	0.298122	1.36108	0.319419	0.230899	0.305689	0.251977	0.848389	0.480593
											80	2.75574	0.499389	2.56653	0.526144	0.358622	0.501069	0.405584	1.48621	0.817576
(NaV1.7_DIV)-(NaX_DI-DII-DIII) chimera
MLASPEPKGLVPFTKESFELIKQHIAKTHNEDHEEEDLKPTPDLEVGKKLPFIYGNLSQGMVSEPLEDVDPYYYKKKNTFIVLNKNRTIFRFNAASILCTLSPFNCIRRTTIKVLVHPFFQLFILISVLIDCVFMSLTNLPKWRPVLENTLLGIYTFEILVKLFARGVWAGSFSFLGDPWNWLDFSVTVFEVIIRYSPLDFIPTLQTARTLRILKIIPLNQGLKSLVGVLIHCLKQLIGVIILTLFFLSIFSLIGMGLFMGNLKHKCFRWPQENENETLHNRTGNPYYIRETENFYYLEGERYALLCGNRTDAGQCPEGYVCVKAGINPDQGFTNFDSFGWALFALFRLMAQDYPEVLYHQILYASGKVYMIFFVVVSFLFSFYMASLFLGILAMAYEE…											HP=0 mV
												I (µA)
											V (mV)	20226026	20226030	20227013	20227016	20227019	20303082	20303084	20303086
											-100	-0.202172	-0.133901	-0.169132	-0.253419	-0.353877	-0.154	-0.168083	-0.142775
											-80	-0.158899	-0.105749	-0.12319	-0.188355	-0.278109	-0.118909	-0.12378	-0.107977
											-60	-0.123866	-0.084807	-0.0936073	-0.135756	-0.210069	-0.080553	-0.0940206	-0.0719103
											-40	-0.0975608	-0.0575639	-0.0608525	-0.089073	-0.138168	-0.043322	-0.0529394	-0.039662
											-20	-0.0421397	-0.037153	-0.0301878	-0.0592559	-0.0693595	0.0400567	0.0453954	0.0520029
											0	0.0257992	0.0303029	0.0471765	0.0483382	0.0382122	0.0695387	0.0725152	0.0859925
											20	0.0413187	0.0477378	0.0708846	0.082614	0.11831	0.0950115	0.108568	0.0966651
											40	0.0701076	0.0715745	0.10077	0.131516	0.216632	0.118032	0.1466	0.119843
											60	0.0654318	0.0996825	0.155679	0.198983	0.32962	0.163262	0.201313	0.168694
											80	0.0986799	0.147615	0.266516	0.365407	0.473007	0.23937	0.284083	0.236639
Supplementary Fig. 7e
DIII-Chi1 = (NaV1.7_DIII)-(NaX_DI-DII-DIV) chimera
DIII-Chi2 (NaV1.7_VSD3+S4-S5 linker)											HP=0 mV
MLASPEPKGLVPFTKESFELIKQHIAKTHNEDHEEEDLKPTPDLEVGKKLPFIYGNLSQGMVSEPLEDVDPYYYKKKNTFIVLNKNRTIFRFNAASILCTLSPFNCIRRTTIKVLVHPFFQLFILISVLIDCVFMSLTNLPKWRPVLENTLLGIYTFEILVKLFARGVWAGSFSFLGDPWNWLDFSVTVFEVIIRYSPLDFIPTLQTARTLRILKIIPLNQGLKSLVGVLIHCLKQLIGVIILTLFFLSIFSLIGMGLFMGNLKHKCFRWPQENENETLHNRTGNPYYIRETENFYYLEGERYALLCGNRTDAGQCPEGYVCVKAGINPDQGFTNFDSFGWALFALFRLMAQDYPEVLYHQILYASGKVYMIFFVVVSFLFSFYMASLFLGILAMAYEE…
												I (µA)
											V (mV)	20609015	20609017	20609019	20609021	20619029	20619031	20619033	20714044	20714046	20714048	20718042	20718044	20719000	20719002
											-100	-0.387061	-0.713027	-0.321992	-0.560604	-0.436401	-1.02234	-0.375366	-0.421143	-0.216675	-0.241089	-0.186157	-0.302124	-0.271606	-0.421143
											-80	-0.21655	-0.355207	-0.185007	-0.282258	-0.292969	-0.686646	-0.289917	-0.302124	-0.152588	-0.167847	-0.134277	-0.149536	-0.158691	-0.271606
											-60	-0.120535	-0.19997	-0.108895	-0.159481	-0.524902	-0.549316	0.231934	-0.219727	-0.115967	-0.128174	0.10376	0.0823975	-0.134277	-0.216675
											-40	-0.0494933	-0.086905	-0.0510512	-0.0672048	0.259399	-0.479126	0.271606	-0.177002	-0.0762939	-0.0793457	0.152588	0.12207	0.0854492	-0.140381
											-20	0.0302721	0.0199708	0.0263663	0.0270593	0.888062	0.396729	-0.299072	-0.109863	-0.0549316	-0.195312	0.180054	0.164795	0.115967	0.204468
											0	0.0694611	0.0873554	0.0640353	0.0825939	0.271606	0.488281	0.289917	0.143433	0.0793457	0.0793457	0.216675	0.210571	0.158691	0.265503
											20	0.114088	0.164577	0.103331	0.146952	0.280762	0.512695	0.344849	0.186157	0.109863	0.119019	0.256348	0.244141	0.204468	0.326538
											40	0.168928	0.252485	0.15565	0.213848	0.393677	0.6073	0.424194	0.195312	0.137329	0.158691	0.27771	0.289917	0.244141	0.369263
											60	0.258416	0.403981	0.232439	0.317393	0.436401	0.756836	0.418091	0.253296	0.189209	0.241089	0.344849	0.354004	0.323486	0.476074
											80	0.535647	0.838364	0.449084	0.586337	0.598145	1.04065	0.567627	0.3479	0.27771	0.524902	0.488281	0.540161	0.512695	0.78125
DIII-Chi3 (NaV1.7_VSD3)
MLASPEPKGLVPFTKESFELIKQHIAKTHNEDHEEEDLKPTPDLEVGKKLPFIYGNLSQGMVSEPLEDVDPYYYKKKNTFIVLNKNRTIFRFNAASILCTLSPFNCIRRTTIKVLVHPFFQLFILISVLIDCVFMSLTNLPKWRPVLENTLLGIYTFEILVKLFARGVWAGSFSFLGDPWNWLDFSVTVFEVIIRYSPLDFIPTLQTARTLRILKIIPLNQGLKSLVGVLIHCLKQLIGVIILTLFFLSIFSLIGMGLFMGNLKHKCFRWPQENENETLHNRTGNPYYIRETENFYYLEGERYALLCGNRTDAGQCPEGYVCVKAGINPDQGFTNFDSFGWALFALFRLMAQDYPEVLYHQILYASGKVYMIFFVVVSFLFSFYMASLFLGILAMAYEE…											HP=0 mV
												I (µA)
											V (mV)	20714050	20714052	20719012	20719014	20719016
											-100	-0.106812	-0.0952206	-0.160747	-0.162319	-0.117185
											-80	-0.0946045	-0.0670646	-0.108277	-0.028749	-0.0720176
											-60	-0.0823975	-0.0517904	-0.0615955	0.0683084	-0.0351664
											-40	-0.0396729	-0.0410133	0.0495021	0.0919662	0.0562855
											-20	0.0366211	-0.0142425	0.102936	0.109901	0.102771
											0	0.0701904	0.0310072	0.176056	0.129554	0.160011
											20	0.0854492	0.0601081	0.247287	0.156112	0.229323
											40	0.106812	0.0756401	0.320579	0.185999	0.297455
											60	0.112915	0.100292	0.390732	0.244391	0.381411
											80	0.131226	0.095468	0.524544	0.590369	0.544924
DIII-Chi4 (NaV1.7_S4-S5linker+PM)
MLASPEPKGLVPFTKESFELIKQHIAKTHNEDHEEEDLKPTPDLEVGKKLPFIYGNLSQGMVSEPLEDVDPYYYKKKNTFIVLNKNRTIFRFNAASILCTLSPFNCIRRTTIKVLVHPFFQLFILISVLIDCVFMSLTNLPKWRPVLENTLLGIYTFEILVKLFARGVWAGSFSFLGDPWNWLDFSVTVFEVIIRYSPLDFIPTLQTARTLRILKIIPLNQGLKSLVGVLIHCLKQLIGVIILTLFFLSIFSLIGMGLFMGNLKHKCFRWPQENENETLHNRTGNPYYIRETENFYYLEGERYALLCGNRTDAGQCPEGYVCVKAGINPDQGFTNFDSFGWALFALFRLMAQDYPEVLYHQILYASGKVYMIFFVVVSFLFSFYMASLFLGILAMAYEE…												I (µA)
											V (mV)	20701039	20701041	20701043	20701045	20701047
											-100	-0.139103	-0.140457	-0.0976327	-0.116749	-0.104224
											-80	-0.0902449	-0.104993	-0.0789327	-0.0908903	-0.0840956
											-60	-0.0604813	-0.076736	-0.0571838	-0.0663949	-0.0607286
											-40	-0.0332953	-0.0479644	-0.0376833	-0.0405015	-0.0340888
											-20	0.0165568	-0.0204117	-0.0168434	-0.0176269	-0.015593
											0	0.0365608	0.0365709	0.0262799	0.0309597	0.0383576
											20	0.0528506	0.060889	0.0406705	0.0523818	0.052313
											40	0.0716658	0.0836625	0.059856	0.0758247	0.0687428
											60	0.0962758	0.128178	0.0854526	0.110813	0.104663
											80	0.159939	0.252285	0.155735	0.203506	0.187723

## Sheet: Supplementary Fig. 8
Supplementary Fig. 8b
Xenopus laevis oocytes
NaX-QTT		HP=0 mV	length: 1 s
	I (µA)
V (mV)	21128022	21128024	21128026	21128028	21204021	21204022	21204024	21204026	21204028
-100	-0.269991	-0.368692	-0.530599	-0.386537	-0.300744	-0.363353	-0.321071	-0.314981	-0.309423
-80	-0.201342	-0.280983	-0.403615	-0.295757	-0.222876	-0.26633	-0.238025	-0.233152	-0.229193
-60	-0.140212	-0.211618	-0.295685	-0.210839	-0.147564	-0.190781	-0.166186	-0.160345	-0.159555
-40	-0.0873803	-0.135436	-0.184541	-0.138104	-0.0658172	-0.104055	-0.0940053	-0.0801868	-0.0894948
-20	-0.0250001	-0.059869	-0.0871364	-0.0602819	0.0684644	0.0414625	0.0306441	0.0481866	0.0284318
0	0.0836578	0.0754097	0.115986	0.0739192	0.179054	0.145106	0.13096	0.159512	0.12244
20	0.208186	0.230861	0.2866	0.23461	0.324951	0.315452	0.274214	0.310166	0.268907
40	0.576211	0.584931	0.708612	0.634261	0.828145	0.78765	0.559163	0.713205	0.679701
60	1.64548	1.54219	1.82248	1.71844	2.37175	2.18527	1.50594	2.04814	2.09861
80	3.33081	3.0076	3.49172	3.38155	4.59963	4.29745	3.11191	4.24218	4.37903
		HP=-100 mV	length: 5 s
	I (µA)
V (mV)	21122044	21122047	21122050	21123036	21124042	21208002	21208005	21208008
-60	-0.381323	-0.127323	-0.175572	-0.149212	-0.163436	-0.123773	-0.155346	-0.211008
-50	-0.312078	-0.102634	-0.146931	-0.122818	-0.132934	-0.0865382	-0.113154	-0.161196
-40	-0.250522	-0.0730248	-0.108801	-0.0925202	-0.103414	-0.0488915	-0.0688457	-0.117011
-30	-0.181354	-0.0413301	-0.0778396	-0.0596881	-0.0693666	0.0366266	0.0573431	-0.0805432
-20	-0.111906	0.0210558	-0.0364178	-0.0261309	-0.0339068	0.074058	0.111995	0.0496589
-10	0.0411021	0.0619201	0.0955702	0.0646435	0.0337361	0.121163	0.162993	0.0965126
0	0.150622	0.114692	0.17537	0.122462	0.0879126	0.191601	0.231883	0.165545
10	0.284446	0.171347	0.245916	0.186142	0.146179	0.2288	0.28202	0.213995
20	0.429125	0.221712	0.305692	0.250071	0.212582	0.243602	0.303296	0.234773
30	0.601997	0.279187	0.37732	0.342302	0.2875	0.24642	0.326403	0.255791
40	0.823808	0.374151	0.481892	0.553371	0.384432	0.306589	0.431236	0.372403
50	1.17814	0.664917	0.808052	1.02541	0.577447	0.594328	0.786089	0.808334
60	1.81355	1.32367	1.53555	1.80042	0.948968	1.27975	1.64316	1.86203
70	2.76154	2.35361	2.64355	2.83661	1.51818	2.28585	2.88374	3.39207
80	3.89271	3.58756	3.96708	4.00418	2.18817	3.36714	4.21812	5.00857
90	5.06454	4.88076	5.31467	5.23995	2.92703	4.38508	5.47155	6.47059
100	6.22917	6.15141	6.62818	6.46808	3.69452	5.30541	6.60238	7.73579
Supplementary Fig. 8c
Xenopus laevis oocytes
NaX F724Q		HP=0 mV
	I (µA)
V (mV)	21120008	21120010	21120012	21120014	21122014	21122016	21122018	21122020
-100	-0.170898	-0.183105	-0.140238	-0.12298	-0.199441	-0.187375	-0.138864	-0.140782
-80	-0.128174	-0.149536	-0.0966864	-0.0907743	-0.145849	-0.128032	-0.102075	-0.112019
-60	-0.0915527	-0.134277	-0.0548927	-0.0612612	-0.0916506	-0.0842966	-0.0695088	-0.0792756
-40	0.0640869	-0.106812	0.0335919	0.0398879	-0.0506453	-0.0421557	-0.0398132	-0.0531925
-20	0.0854492	0.125122	0.058844	0.0729514	0.0466923	0.0403816	0.0306641	0.0522908
0	0.131226	0.146484	0.0881657	0.0951781	0.0795266	0.0790153	0.0620593	0.0673915
20	0.134277	0.149536	0.10614	0.122255	0.118416	0.112149	0.0891514	0.100114
40	0.170898	0.140381	0.133495	0.134903	0.163454	0.156518	0.122344	0.117549
60	0.219727	0.180054	0.197434	0.189781	0.277639	0.229506	0.173521	0.160947
80	0.369263	0.234985	0.350441	0.337269	0.481936	0.43152	0.307869	0.309948
NaX I1189T		HP=0 mV
	I (µA)
V (mV)	21120016	21120018	21120020	21122022	21122024	21122026	21122028
-100	-0.0963333	-0.0864817	-0.114138	-0.103235	-0.0992654	-0.121552	-0.109016
-80	-0.0732561	-0.0675816	-0.0816411	-0.086214	-0.076754	-0.0890663	-0.0892854
-60	-0.0518389	-0.0429731	-0.0570299	-0.0553613	-0.0552986	-0.0605945	-0.0616047
-40	0.0362358	0.0350201	0.0338488	0.0429294	0.0450502	-0.0395686	-0.049811
-20	0.0571273	0.0567617	0.0522859	0.0549947	0.0678083	0.0596554	0.0538028
0	0.0738677	0.0737302	0.0718342	0.0797304	0.0818973	0.0819067	0.076536
20	0.0911503	0.088651	0.0867415	0.0923421	0.0941099	0.109737	0.0904143
40	0.107424	0.101498	0.108569	0.104343	0.124308	0.117797	0.101072
60	0.127957	0.131767	0.133153	0.135137	0.142251	0.148484	0.132421
80	0.193555	0.172611	0.189174	0.168363	0.182085	0.220081	0.178278
NaX I1492T		HP=0 mV
	I (µA)
V (mV)	21120022	21120024	21120026	21122030	21122032	21122034	21122036
-100	-0.0873775	-0.0989402	-0.0967338	-0.0939059	-0.11481	-0.101804	-0.102779
-80	-0.0730974	-0.0758375	-0.0770238	-0.0782482	-0.092505	-0.0730478	-0.0816029
-60	-0.0492838	-0.0507259	-0.0860318	-0.0562475	-0.0667998	-0.0516472	-0.0636411
-40	0.0253529	-0.0248633	-0.0302905	-0.0330484	-0.0432357	-0.025173	-0.0351889
-20	0.0434909	0.0420245	0.0480702	0.0321941	0.0481401	0.0414062	0.0358981
0	0.0619231	0.0656781	0.0628458	0.0556976	0.0674885	0.066915	0.0558736
20	0.07596	0.0836088	0.0831277	0.0759169	0.0879906	0.0760177	0.0794346
40	0.0958981	0.105236	0.103209	0.100627	0.10306	0.098774	0.0941611
60	0.123379	0.139769	0.13432	0.134616	0.130656	0.132321	0.120192
80	0.179734	0.213045	0.185425	0.187504	0.182419	0.199478	0.180245
Supplementary Fig. 8d
NaX EEE (L390E/I1189E/I1492E)				HP=0 mV
	I (µA)
V (mV)	21208009	21208012	21208015	21317010	21317012	21317014	21317016	21317018
-100	-0.436401	-0.214708	-0.154981	-0.123419	-0.157149	-0.305176	-0.137329	-0.249586
-80	-0.363332	-0.145373	-0.123253	-0.0793574	-0.092966	-0.167847	-0.0961304	-0.142216
-60	-0.257972	-0.116928	-0.0950578	-0.039883	-0.060738	-0.088501	-0.0656128	-0.0799863
-40	-0.180187	-0.0691601	-0.0737103	0.0276042	-0.0354009	-0.0274658	-0.0335693	-0.0301664
-20	-0.0913308	-0.0367481	-0.0418701	0.0770619	0.0220945	0.0686646	0.0595093	0.0495008
0	0.0992915	0.0646458	0.0554353	0.129969	0.0525187	0.140381	0.0961304	0.111817
20	0.229882	0.145417	0.10109	0.179072	0.0973476	0.242615	0.135803	0.179445
40	0.360381	0.291123	0.164551	0.281957	0.154859	0.450134	0.201416	0.270186
60	0.562805	0.449623	0.297987	0.6449	0.303537	1.02692	0.43335	0.515746
80	0.888471	1.0766	0.583157	1.26209	0.63097	1.97601	0.973511	1.00418
Supplementary Fig. 8e
NaX-QTT+H2O		HP=0 mV
	I (µA)
V (mV)	21128022	21128024	21128026	21128028	21204021	21204022	21204024	21204026	21204028
-100	-0.269991	-0.368692	-0.530599	-0.386537	-0.300744	-0.363353	-0.321071	-0.314981	-0.309423
-80	-0.201342	-0.280983	-0.403615	-0.295757	-0.222876	-0.26633	-0.238025	-0.233152	-0.229193
-60	-0.140212	-0.211618	-0.295685	-0.210839	-0.147564	-0.190781	-0.166186	-0.160345	-0.159555
-40	-0.0873803	-0.135436	-0.184541	-0.138104	-0.0658172	-0.104055	-0.0940053	-0.0801868	-0.0894948
-20	-0.0250001	-0.059869	-0.0871364	-0.0602819	0.0684644	0.0414625	0.0306441	0.0481866	0.0284318
0	0.0836578	0.0754097	0.115986	0.0739192	0.179054	0.145106	0.13096	0.159512	0.12244
20	0.208186	0.230861	0.2866	0.23461	0.324951	0.315452	0.274214	0.310166	0.268907
40	0.576211	0.584931	0.708612	0.634261	0.828145	0.78765	0.559163	0.713205	0.679701
60	1.64548	1.54219	1.82248	1.71844	2.37175	2.18527	1.50594	2.04814	2.09861
80	3.33081	3.0076	3.49172	3.38155	4.59963	4.29745	3.11191	4.24218	4.37903
NaX-QTT+NaVβ1		HP=0 mV
	I (µA)
V (mV)	21128040	21128042	21128044	21128046	21128048	21204038	21204040	21204042	21204044
-100	-0.571286	-0.748075	-0.633017	-0.615426	-0.560379	-0.41885	-0.449878	-0.466189	-0.390613
-80	-0.428545	-0.567908	-0.480014	-0.461812	-0.430673	-0.316698	-0.337348	-0.348158	-0.29552
-60	-0.309923	-0.420522	-0.35194	-0.340653	-0.317732	-0.227511	-0.240469	-0.254974	-0.206423
-40	-0.205604	-0.284339	-0.236389	-0.22967	-0.216832	-0.134914	-0.147393	-0.160309	-0.113014
-20	-0.082568	-0.136462	-0.11078	-0.104328	-0.0992079	-0.0463683	-0.0428041	-0.0568823	0.0333753
0	0.109285	0.101254	0.0981364	0.109987	0.123507	0.131485	0.133768	0.130176	0.145785
20	0.341826	0.37076	0.336565	0.349376	0.31725	0.291813	0.310874	0.314334	0.309946
40	0.822521	0.81681	0.760933	0.770148	0.703417	0.726819	0.779617	0.796975	0.727731
60	1.91506	1.6624	1.64889	1.66379	1.61122	1.97367	2.09976	2.16872	1.97961
80	3.5113	2.92883	3.00957	3.02557	3.06588	3.94279	4.11022	4.17455	4.00871
NaX-QTT+NaVβ3		HP=0 mV
	I (µA)
V (mV)	21128030	21128032	21128034	21128036	21128038	21204030	21204032	21204034	21204036
-100	-0.656128	-0.854492	-0.930786	-0.804371	-0.836923	-0.464521	-0.477747	-0.509644	-0.453407
-80	-0.497437	-0.656128	-0.753784	-0.610494	-0.63695	-0.345775	-0.35377	-0.38147	-0.338928
-60	-0.384521	-0.485229	-0.564575	-0.447456	-0.473997	-0.241043	-0.245762	-0.268555	-0.236387
-40	-0.262451	-0.338745	-0.341797	-0.302028	-0.324843	-0.129607	-0.13886	-0.152588	-0.139818
-20	-0.140381	-0.183105	-0.183105	-0.130369	-0.172343	0.0311535	-0.0228529	0.0305176	-0.0372354
0	0.115967	0.125122	0.128174	0.150697	0.0912711	0.179399	0.168444	0.177002	0.137711
20	0.341797	0.430298	0.427246	0.446774	0.374917	0.379971	0.337286	0.387573	0.330981
40	0.814819	0.973511	0.958252	0.977178	0.835815	0.843858	0.770376	0.85144	0.835105
60	1.89514	2.02332	1.97754	2.01925	1.72306	2.26859	2.01361	2.12097	2.25245
80	3.43323	3.51257	3.48511	3.47799	3.08472	4.51739	4.04089	4.05884	4.30668
Supplementary Fig. 8f
One-way ANOVA with Dunnett’s test
Comparison		95.00% CI of diff.		Adjusted P Value	Summary
NaX QTT+H2O vs. +NaVβ1		-0.2873 to 0.7460		0.7102	ns
NaX QTT+H2O vs. +NaVβ3		-0.5250 to 0.5082		>0.9999	ns
NaX QTT+H2O vs. NaX F724Q		2.875 to 3.940		<0.0001	****
NaX QTT+H2O vs. NaX I1189T		3.022 to 4.126		<0.0001	****
NaX QTT+H2O vs. NaX I1492T		3.018 to 4.123		<0.0001	****
NaX QTT+H2O vs. NaX EEE		2.178 to 3.243		<0.0001	****

## Sheet: Supplementary Fig. 9
Supplementary Fig. 9c
NaV1.7 WT			HP=-100 mV
Cell 1						Cell 2						Cell 3						Cell 4						Cell 5						Cell 6						Cell 7
	20704000	20704001	20704002	20704004			20704005	20704006	20704007	20704009			20704010	20704011	20704013	20704012			20704051	20704053	20704054	20704052			20711019	20711021	20711022	20711020			20712000	20712001	20712003	20712002			20712008	20712010	20712011	20712009
V (mV)	Na+	Li+	Cs+	K+		V (mV)	Na+	Li+	Cs+	K+		V (mV)	Na+	Li+	Cs+	K+		V (mV)	Na+	Li+	Cs+	K+		V (mV)	Na+	Li+	Cs+	K+		V (mV)	Na+	Li+	Cs+	K+		V (mV)	Na+	Li+	Cs+	K+
-50	-0.0755534	-0.07614	-0.0858591	-0.0895669		-50	-0.0984253	-0.079004	-0.124212	-0.113192		-50	-0.0618071	-0.0518799	-0.0835001	-0.0807815		-50	-0.137329	-0.143433	-0.160982	-0.153864		-50	-0.0853866	-0.0887401	-0.0821489	-0.108685		-50	-0.10376	-0.12207	-0.100112	-0.149536		-50	-0.0566847	-0.0946045	-0.0928084	-0.100807
-40	-0.0484108	-0.0681882	-0.0631515	-0.0929216		-40	-0.100755	-0.0718384	-0.0854929	-0.105497		-40	-0.0583268	-0.0457764	-0.0652177	-0.0690628		-40	-0.149536	-0.137329	-0.133991	-0.138016		-40	-0.087875	-0.0708899	-0.0658447	-0.0778395		-40	-0.137329	-0.112915	-0.0843427	-0.137329		-40	-0.0711999	-0.112915	-0.0789769	-0.086492
-30	-0.123816	-0.084804	-0.0472008	-0.0835913		-30	-0.236395	-0.124715	-0.0694323	-0.0941828		-30	-0.12349	-0.0762939	-0.0450259	-0.0543589		-30	-0.366211	-0.204468	-0.08753	-0.122283		-30	-0.19199	-0.0913142	-0.0478492	-0.0763926		-30	-0.784302	-0.253296	-0.0558367	-0.128174		-30	-0.31869	-0.265503	-0.0637587	-0.0849422
-20	-0.415705	-0.21108	-0.0276601	-0.0731489		-20	-1.33137	-0.632985	-0.0192495	-0.0815152		-20	-0.559809	-0.22583	-0.0255464	-0.0509201		-20	-3.59497	-1.70593	0.0904113	-0.117082		-20	-0.718551	-0.30929	-0.0358016	-0.0856082		-20	-2.93579	-2.35291	0.0431387	-0.131226		-20	-1.74247	-1.73035	0.0715918	-0.119681
-10	-1.00075	-0.663241	0.0102458	-0.0480594		-10	-2.09987	-1.89166	0.100377	-0.0536137		-10	-1.67326	-0.921631	0.0584267	-0.0337205		-10	-3.62549	-4.23584	0.300424	-0.0639765		-10	-1.71143	-0.935356	0.0972967	-0.0731374		-10	-2.61536	-2.63062	0.188214	-0.0915527		-10	-2.30698	-2.99377	0.223316	-0.0591596
0	-0.992571	-0.797761	0.049756	0.0210231		0	-1.81222	-1.87846	0.198668	0.0559944		0	-1.71303	-1.43433	0.170297	0.0413954		0	-3.03955	-3.61938	0.642895	0.194621		0	-1.8746	-1.28968	0.173205	0.0492077		0	-2.10876	-2.18201	0.376711	0.0701904		0	-2.02738	-2.6825	0.420476	0.111417
10	-0.734308	-0.652674	0.0586013	0.0478472		10	-1.34274	-1.45005	0.265039	0.165299		10	-1.31303	-1.23596	0.255782	0.140025		10	-2.32544	-2.81372	1.03562	0.463535		10	-1.44314	-1.09123	0.240894	0.131563		10	-1.56555	-1.62048	0.538304	0.238037		10	-1.51357	-2.02332	0.59873	0.291951
20	-0.434705	-0.398717	0.0614228	0.0583957		20	-0.816962	-0.894093	0.271997	0.231643		20	-0.813101	-0.817871	0.295248	0.223146		20	-1.53503	-1.95618	1.31859	0.713376		20	-0.879311	-0.708531	0.274623	0.204587		20	-0.98877	-1.04675	0.616129	0.387573		20	-0.91846	-1.28174	0.731358	0.43981
30	-0.181607	-0.15919	0.0671416	0.0889408		30	-0.331836	-0.434853	0.270617	0.272927		30	-0.368534	-0.387573	0.306099	0.257319		30	-0.820923	-1.09253	1.53358	0.839244		30	-0.383111	-0.335501	0.293809	0.233812		30	-0.497437	-0.512695	0.604941	0.460815		30	-0.410186	-0.646973	0.769056	0.532919
40	0.0504888	0.0370705	0.0923135	0.0882379		40	0.102934	0.073771	0.255452	0.269984		40	0.0484905	-0.0305176	0.295984	0.27497		40	-0.228882	-0.350952	1.61166	0.933066		40	0.0875386	-0.0834525	0.277606	0.261417		40	-0.0610352	-0.088501	0.570522	0.521851		40	-0.0309198	-0.109863	0.775379	0.592666
50	0.181356	0.0872802	0.0994287	0.104221		50	0.174901	0.156459	0.260205	0.272856		50	0.114199	0.134277	0.298387	0.286033		50	0.238037	0.250244	1.61527	0.966874		50	0.351478	0.165545	0.283432	0.283324		50	0.189209	0.259399	0.553247	0.50354		50	0.282232	0.302124	0.759034	0.618063
								x
NaV1.7 K1406N (DENA)
Cell 1						Cell 2						Cell 3						Cell 4						Cell 5						Cell 6						Cell 7						Cell 8						Cell 9
	20704015	20704017	20704018	20704016			20704020	20704022	20704023	20704021			20704025	20704026	20704027	20704028			20704030	20704033	20704032	20704031			20711007	20711009	20711010	20711008			20711011	20711013	20711014	20711012			20712017	20712019	20712020	20712018			20712021	20712023	20712024	20712022			20712025
V (mV)	Na+	Li+	Cs+	K+		V (mV)	Na+	Li+	Cs+	K+		V (mV)	Na+	Li+	Cs+	K+		V (mV)	Na+	Li+	Cs+	K+		V (mV)	Na+	Li+	Cs+	K+		V (mV)	Na+	Li+	Cs+	K+		V (mV)	Na+	Li+	Cs+	K+		V (mV)	Na+	Li+	Cs+	K+		V (mV)	Na+
-50	-0.0640869	-0.0610352	-0.0915527	-0.0793457		-50	-0.0814657	-0.0878663	-0.103516	-0.11064		-50	-0.0744282	-0.0686231	-0.0976562	-0.119019		-50	-0.0766567	-0.0653524	-0.10376	-0.100588		-50	-0.0858133	-0.0800607	-0.112317	-0.0982072		-50	-0.129565	-0.117405	-0.180054	-0.178777		-50	-0.0793457	-0.100708	-0.131226	-0.119019		-50	-0.0736242	-0.0714004	-0.0856	-0.140381		-50	-0.0993562
-40	-0.0579834	-0.0488281	-0.109863	-0.0793457		-40	-0.0774593	-0.0686965	-0.103967	-0.109853		-40	-0.0727901	-0.0641004	-0.10376	-0.115967		-40	-0.0713533	-0.0623235	-0.0946045	-0.095456		-40	-0.0888425	-0.0577333	-0.0987453	-0.104514		-40	-0.119115	-0.0894592	-0.167847	-0.148238		-40	-0.109863	-0.12207	-0.253296	-0.189209		-40	-0.081517	-0.0726621	-0.141501	-0.177002		-40	-0.115286
-30	-0.0732422	-0.0701904	-0.152588	-0.119019		-30	-0.087196	-0.0801522	-0.174526	-0.160088		-30	-0.0908277	-0.0629031	-0.146484	-0.143433		-30	-0.0771252	-0.0749245	-0.134277	-0.125125		-30	-0.114477	-0.0826149	-0.14046	-0.154513		-30	-0.136777	-0.120136	-0.259399	-0.222159		-30	-0.302124	-0.268555	-0.784302	-0.668335		-30	-0.166741	-0.11415	-0.284836	-0.335693		-30	-0.2622
-20	-0.140381	-0.161743	-0.332642	-0.302124		-20	-0.165721	-0.171812	-0.286235	-0.327296		-20	-0.13394	-0.114204	-0.219727	-0.32959		-20	-0.130229	-0.180929	-0.256348	-0.271934		-20	-0.190336	-0.152363	-0.223638	-0.314541		-20	-0.253036	-0.227119	-0.39978	-0.470801		-20	-0.439453	-0.616455	-0.88501	-1.06506		-20	-0.303552	-0.357142	-0.539965	-0.671387		-20	-0.46074
-10	-0.186157	-0.268555	-0.305176	-0.421143		-10	-0.181808	-0.280115	-0.274098	-0.453766		-10	-0.138743	-0.180318	-0.201416	-0.515747		-10	-0.148545	-0.275769	-0.274658	-0.398186		-10	-0.20263	-0.194246	-0.179032	-0.422208		-10	-0.273763	-0.303541	-0.280762	-0.586878		-10	-0.308228	-0.515747	-0.439453	-0.769043		-10	-0.27422	-0.406099	-0.372778	-0.695801		-10	-0.341823
0	-0.0610352	-0.100708	0.109863	-0.241089		0	0.0627931	-0.0761219	0.219742	-0.254283		0	0.0662942	0.0394115	0.183105	-0.320435		0	-0.0335468	0.0461378	0.152588	-0.220434		0	-0.0331452	0.0655628	0.294671	-0.200107		0	0.116728	0.136588	0.457764	-0.293769		0	0.088501	0.0427246	0.363159	-0.283813		0	0.0517732	-0.0299798	0.211847	-0.296021		0	0.0533842
10	0.250244	0.424194	0.723267	0.311279		10	0.385506	0.513646	0.923426	0.303244		10	0.33753	0.34441	0.732422	0.402832		10	0.246032	0.576181	0.759888	0.292802		10	0.327089	0.498959	0.821782	0.362022		10	0.58339	0.798694	1.27869	0.480534		10	0.515747	0.643921	1.16577	0.38147		10	0.420282	0.511147	0.883241	0.305176		10	0.501419
20	0.546265	1.0376	1.45264	0.875854		20	0.739787	1.1617	1.81635	0.918014		20	0.634714	0.700034	1.29089	1.11389		20	0.518089	1.22482	1.51062	0.854335		20	0.598839	0.921035	1.47461	0.902692		20	1.07451	1.55855	2.22168	1.26681		20	0.90332	1.24512	2.07825	1.01624		20	0.775488	0.974469	1.62888	0.88501		20	0.942702
30	0.808716	1.59302	2.20642	1.42517		30	1.05512	1.7189	2.74403	1.52147		30	0.878723	0.970086	1.85852	1.88293		30	0.733496	1.78473	2.19727	1.37605		30	0.852551	1.23998	2.04685	1.35948		30	1.5056	2.19863	3.23486	1.90725		30	1.25122	1.78528	2.87476	1.63574		30	1.11461	1.40436	2.30108	1.43738		30	1.32287
40	1.01013	2.07214	2.88086	1.93787		40	1.29236	2.11876	3.58624	1.99818		40	1.07363	1.11365	2.33459	2.56348		40	0.881967	2.20771	2.7832	1.84076		40	0.98029	1.45946	2.55077	1.73315		40	1.83808	2.64751	4.13513	2.44914		40	1.53503	2.19421	3.62549	2.09045		40	1.35947	1.69575	2.9062	1.88293		40	1.65427
50	1.13525	2.39868	3.50647	2.4353		50	1.47876	2.38914	4.34262	2.38854		50	1.20474	1.18725	2.72827	3.13416		50	0.965926	2.47597	3.302	2.20415		50	1.07481	1.59477	3.02734	2.028		50	2.07629	2.9424	4.97131	2.86556		50	1.74866	2.44751	4.29688	2.45056		50	1.55489	1.89302	3.4319	2.24304		50	1.91967
NaX N1142K (DEKA)
Cell 1						Cell 2						Cell 3						Cell 4
	20704035	20704036	20704038	20704037			20704039	20704041	20704038	20704040			20704043	20704045	20704046	20704044			20704047	20704049	20704050	20704048
V (mV)	Na+	Li+	Cs+	K+		V (mV)	Na+	Li+	Cs+	K+		V (mV)	Na+	Li+	Cs+	K+		V (mV)	Na+	Li+	Cs+	K+
-50	-0.0690716	-0.0703517	-0.0840007	-0.0865376		-50	-0.0619449	-0.0698167	-0.0775974	-0.0854754		-50	-0.0514854	-0.0600076	-0.059991	-0.0820612		-50	-0.0979749	-0.137329	-0.247192	-0.167847
-40	-0.0664196	-0.0656698	-0.0762607	-0.0815973		-40	-0.0621206	-0.052657	-0.0677817	-0.0792566		-40	-0.04751	-0.0469435	-0.0522838	-0.0609799		-40	-0.0896045	-0.109863	-0.216675	-0.140381
-30	-0.0674159	-0.0511051	-0.0577108	-0.0681897		-30	-0.0572675	-0.045358	-0.0576356	-0.0608013		-30	-0.0506456	-0.0433392	-0.0444474	-0.0571119		-30	-0.0839319	-0.100708	-0.177002	-0.112915
-20	-0.0652177	-0.0448218	-0.0577885	-0.0594186		-20	-0.0585251	-0.0375489	-0.048103	-0.0477684		-20	-0.0454468	-0.0471579	-0.0451987	-0.0504192		-20	-0.0668979	-0.0793457	-0.158691	-0.0976562
-10	-0.0409367	-0.0397894	-0.0363448	-0.046255		-10	-0.0424848	-0.0304823	-0.040349	-0.0344402		-10	-0.0410543	-0.0426009	-0.0368545	-0.0383866		-10	-0.055122	-0.0610352	-0.10376	-0.0701904
0	-0.0172403	-0.0197105	-0.0199624	-0.0318151		0	-0.0267738	-0.0192972	-0.0256456	-0.0341304		0	-0.0258018	-0.0377038	-0.0312531	-0.0278214		0	-0.0280003	-0.0427246	-0.0335693	-0.0671387
10	0.0143872	-0.0152008	0.0158626	-0.00947808		10	0.00599706	-0.0186273	0.0408854	-0.0101255		10	0.0087569	-0.0216457	-0.0214128	-0.0223583		10	0.0246422	-0.0396729	0.0946045	0.0396729
20	0.0304385	0.0205261	0.0273779	0.0103506		20	0.0258951	0.0194493	0.0551992	0.0173839		20	0.0267554	0.00613769	0.00890968	-0.00734345		20	0.0505364	0.0854492	0.158691	0.0732422
30	0.0447234	0.035142	0.0417961	0.0276351		30	0.0398337	0.0323829	0.0863267	0.0258881		30	0.0440137	0.0229235	0.0200891	0.0183996		30	0.0876361	0.10376	0.234985	0.088501
40	0.0607068	0.049816	0.0464759	0.0525856		40	0.0549982	0.0558005	0.104023	0.0432187		40	0.0541587	0.024924	0.0259121	0.0321552		40	0.110162	0.161743	0.32959	0.131226
50	0.079556	0.0672022	0.0643681	0.0623782		50	0.071647	0.0608021	0.148441	0.0709854		50	0.0650791	0.0368284	0.042795	0.0363858		50	0.133609	0.204468	0.418091	0.17395
Supplementary Fig. 9d
HEK293T
NaX-QTT-eGFP-2×FLAG
IC: 136 mM NaCl, 10 mM NaF, 5 mM EGTA, 10 mM HEPES, 2 mM Na2ATP (pH 7.2, 309 mOsm/L)									IC: 136 mM NaMS, 10 mM NaF, 5 mM EGTA, 10 mM HEPES, 2 mM Na2ATP (pH 7.2, 309 mOsm/L)
EC1: 150 mM NaCl, 10 mM HEPES (pH 7.4; 325 mOsm/L)									EC1: 150 mM NaMS, 10 mM HEPES (pH 7.4; 325 mOsm/L)
EC2: 150 mM NMDGCl, 10 mM HEPES (pH 7.4; 325 mOsm/L)									EC2: 150 mM NMDGMS, 10 mM HEPES (pH 7.4; 325 mOsm/L)
Cell 1									Cell 1
Cell 2									Cell 2
Cell 3									Cell 3
Cell 4									Cell 4
[truncated: 8 more columns]

## Sheet: Supplementary Fig. 10
Supplementary Fig. 10c
NaV1.7 WT
	I (µA)
V (mV)	20625002	20625006	20625008	20625010	20625012	20718021	20718017	20719032	20o17001	20o17004
-80	-0.0550578	-0.0669508	-0.0796963	-0.0988038	-0.0762066	-0.0883059	-0.0917378	-0.0633826	-0.091886	-0.13643
-75	-0.03343	-0.081293	-0.0852186	-0.0927412	-0.077186	-0.0923351	-0.0780422	-0.0690757	-0.0893951	-0.123059
-70	-0.0618729	-0.0669958	-0.0825882	-0.0851943	-0.0694459	-0.0826447	-0.069678	-0.0630439	-0.0682224	-0.121256
-65	-0.072781	-0.0670315	-0.0952165	-0.0891006	-0.0708788	-0.0699598	-0.0742828	-0.0616589	-0.0723435	-0.116383
-60	-0.051041	-0.0487423	-0.0850082	-0.0805275	-0.0633254	-0.0674049	-0.0795362	-0.0636355	-0.0582107	-0.100305
-55	-0.0297047	-0.0719489	-0.0780795	-0.0808886	-0.0592695	-0.0756082	-0.0624267	-0.0397272	-0.0770201	-0.0963275
-50	-0.0288347	-0.0557982	-0.0833238	-0.0833822	-0.0557466	-0.0545445	-0.0606749	-0.0535789	-0.0709529	-0.0835852
-45	-0.0650399	-0.0499591	-0.0689924	-0.0869471	-0.053319	-0.0677487	-0.0762264	-0.0584332	0.0601612	-0.0947316
-40	-0.0192847	-0.0568156	-0.0888236	-0.084487	-0.0612754	-0.0830723	-0.0903495	-0.0582969	-0.088577	-0.114144
-35	-0.0632953	-0.101375	-0.107732	-0.113771	-0.0883477	-0.118713	-0.138627	-0.0788786	-0.0975547	-0.114144
-30	-0.151384	-0.178412	-0.22626	-0.304014	-0.199498	-0.228083	-0.261464	-0.174247	-0.148018	-0.158379
-25	-0.378968	-0.469797	-0.617918	-0.975176	-0.569824	-0.592208	-0.754963	-0.686764	-0.410531	-0.334066
-20	-0.857848	-1.26895	-1.65692	-1.972	-2.35694	-1.33406	-1.65239	-1.51378	-1.06906	-0.961908
-15	-1.4617	-2.06419	-2.33284	-2.31512	-3.02325	-1.59318	-1.86279	-1.56527	-1.92989	-1.68853
-10	-1.65747	-2.34788	-2.53977	-2.37566	-3.14618	-1.60624	-1.80657	-1.47466	-2.37763	-2.04455
-5	-1.60338	-2.3415	-2.49965	-2.25679	-3.04949	-1.49788	-1.65428	-1.33793	-2.31294	-2.00592
0	-1.47911	-2.17308	-2.31436	-2.02003	-2.8591	-1.3237	-1.45435	-1.16285	-2.14904	-1.8669
5	-1.30257	-1.94999	-2.06016	-1.75429	-2.52561	-1.13229	-1.23443	-0.977021	-1.91159	-1.6298
10	-1.10581	-1.62979	-1.74852	-1.46648	-2.19247	-0.933435	-1.00872	-0.787399	-1.62103	-1.36678
15	-0.86987	-1.32425	-1.46162	-1.20253	-1.85167	-0.715535	-0.805462	-0.620132	-1.31817	-1.10275
20	-0.693183	-1.02419	-1.09774	-0.941816	-1.46719	-0.51029	-0.576122	-0.464795	-1.04778	-0.813219
25	-0.475578	-0.735364	-0.806819	-0.6783	-1.12942	-0.335972	-0.360921	-0.301066	-0.775191	-0.567125
30	-0.295745	-0.474648	-0.549161	-0.417333	-0.813621	-0.181014	-0.184891	-0.167789	-0.528941	-0.3408
35	-0.143881	-0.259929	-0.315928	-0.240492	-0.539634	-0.0311174	0.0525053	-0.0539893	-0.307914	-0.127703
40	-0.0694068	-0.0985768	-0.171886	0.0331774	-0.272704	0.10164	0.193954	0.0292569	-0.144062	0.0769376
45	0.0299715	0.0133994	0.0390063	0.0549662	-0.0770928	0.204566	0.330522	0.0551483	0.0260749	0.131871
50	0.0511808	0.058132	0.0692554	0.0786629	0.0546092	0.300341	0.455571	0.0679194	0.0828268	0.212041
55	0.0817319	0.103101	0.118646	0.121957	0.118659	0.369175	0.563875	0.0865633	0.188596	0.272438
60	0.0975739	0.158702	0.171622	0.14492	0.205745	0.441968	0.65356	0.113061	0.232049	0.320826
65	0.131742	0.165548	0.206936	0.182553	0.241405	0.48604	0.723824	0.117049	0.27972	0.368644
NaV1.7-NaX-VSLD1
	I (µA)
V (mV)	20625003	20625004	20625005	20719017	20719018	20719019	20719020	20719021	20o17012	20o17014	20o17015	20o17017	20o17018	20o17019	20o17021	20o20063	20o20064	20o20065
-80	-0.163105	-0.147572	-0.109468	-0.217353	-0.221224	-0.272764	-0.255369	-0.307585	-0.137239	-0.182172	-0.119116	-0.0998755	-0.113251	-0.155754	-0.107942	-0.101281	-0.0869491	-0.0942161
-75	-0.156703	-0.158398	-0.117902	-0.202087	-0.210667	-0.27735	-0.236907	-0.289	-0.128256	-0.171691	-0.114024	-0.0784321	-0.103417	-0.172354	-0.100013	-0.102286	-0.0854074	-0.0963167
-70	-0.140787	-0.179467	-0.107492	-0.195971	-0.200592	-0.260177	-0.221873	-0.265936	-0.136882	-0.159613	-0.119087	-0.0945607	-0.0937	-0.176595	-0.112455	-0.112571	-0.0871714	-0.0969402
-65	-0.128688	-0.163096	-0.088031	-0.190404	-0.198668	-0.251889	-0.215749	-0.247536	-0.137563	-0.152923	-0.116286	-0.0977467	-0.103663	-0.167635	-0.112774	-0.114079	-0.0850651	-0.0865496
-60	-0.126124	-0.148533	-0.0874733	-0.177669	-0.191637	-0.248069	-0.217817	-0.240331	-0.138686	-0.161545	-0.12409	-0.0848851	-0.124799	-0.184215	-0.11013	-0.108638	-0.0882761	-0.0900385
-55	-0.104492	-0.147776	-0.112737	-0.166656	-0.189631	-0.236781	-0.199106	-0.243097	-0.170651	-0.18115	-0.136308	-0.10919	-0.123545	-0.193209	-0.11271	-0.121983	-0.0929849	-0.105655
-50	-0.113217	-0.134572	-0.116673	-0.162699	-0.214151	-0.246177	-0.2027	-0.254877	-0.175426	-0.205354	-0.162898	-0.114627	-0.109562	-0.206499	-0.133275	-0.131769	-0.0978248	-0.10848
-45	-0.110978	-0.15569	-0.123347	-0.165936	-0.22726	-0.262828	-0.219474	-0.281932	-0.193219	-0.210399	-0.194584	-0.120685	-0.128089	-0.214364	-0.157464	-0.135071	-0.107873	-0.112601
-40	-0.109327	-0.169756	-0.127521	-0.176214	-0.242722	-0.256491	-0.223376	-0.293171	-0.209339	-0.239163	-0.235826	-0.165187	-0.144849	-0.226659	-0.164419	-0.1507	-0.115073	-0.132545
-35	-0.110136	-0.188354	-0.142316	-0.183985	-0.242052	-0.264785	-0.231573	-0.311485	-0.247537	-0.284526	-0.278745	-0.166746	-0.160342	-0.236505	-0.161251	-0.166419	-0.125593	-0.142815
-30	-0.11826	-0.197187	-0.151131	-0.200218	-0.295646	-0.272549	-0.24671	-0.367309	-0.290288	-0.314369	-0.304491	-0.16621	-0.170574	-0.232041	-0.206505	-0.180545	-0.139299	-0.156611
-25	-0.105609	-0.205312	-0.181005	-0.197459	-0.297952	-0.267111	-0.248117	-0.390597	-0.341989	-0.340332	-0.308152	-0.215151	-0.179633	-0.260857	-0.231214	-0.194636	-0.142274	-0.175984
-20	-0.0968249	-0.206415	-0.152104	-0.189849	-0.292362	-0.253673	-0.254121	-0.399096	-0.320905	-0.3582	-0.333234	-0.212007	-0.189776	-0.244336	-0.247631	-0.201218	-0.139839	-0.183858
-15	-0.0861645	-0.199645	-0.140332	-0.156692	-0.27665	-0.232924	-0.247109	-0.395425	-0.338282	-0.345785	-0.332609	-0.21904	-0.188348	-0.235552	-0.244621	-0.19941	-0.132562	-0.157477
-10	-0.067639	-0.193782	-0.122176	-0.134483	-0.257376	-0.180722	-0.217286	-0.374229	-0.316635	-0.313621	-0.304748	-0.194634	-0.179334	-0.220323	-0.22697	-0.183331	-0.1137	-0.148443
-5	-0.0511585	-0.157092	-0.0931523	-0.0830467	-0.219589	-0.133955	-0.193121	-0.321842	-0.292956	-0.289797	-0.29297	-0.190239	-0.169338	-0.184967	-0.194451	-0.15717	-0.10188	-0.126571
0	-0.0305169	-0.136018	-0.0741235	-0.0409335	-0.164309	-0.0836438	-0.160917	-0.26312	-0.259916	-0.258061	-0.241683	-0.157689	-0.128362	-0.142787	-0.177452	-0.123719	-0.0827079	-0.107054
5	0.0123953	-0.0913483	-0.0374967	-0.017812	-0.104479	-0.0288122	-0.107562	-0.19825	-0.202709	-0.197052	-0.185481	-0.131217	-0.110537	-0.0971845	-0.142493	-0.097286	-0.0586617	-0.0698231
10	0.0335613	-0.063609	-0.0426443	0.0391608	-0.0421893	0.0665248	-0.055737	-0.110714	-0.165129	-0.14004	-0.142842	-0.106767	-0.0879882	-0.0471088	-0.110914	-0.0611481	-0.0419403	-0.0541212
15	0.0366301	-0.0337313	0.0410095	0.0723553	0.0615645	0.106678	0.0326543	-0.0440842	-0.0858801	-0.0675242	-0.102625	-0.0640528	-0.0536348	0.0571251	-0.0855201	0.0338435	0.0304667	-0.0326257
20	0.0511601	0.0214364	0.0586778	0.100338	0.105736	0.143114	0.08175	0.0633625	0.0495468	0.069758	-0.0459889	-0.0514094	0.041569	0.0930858	-0.0445383	0.0575203	0.0566828	-0.0147303
25	0.0571871	0.0449721	0.100036	0.129284	0.172788	0.182324	0.118877	0.11153	0.0575633	0.0844721	0.0524526	-0.0509472	0.0933425	0.123348	0.033121	0.0915381	0.0832311	0.0354613
30	0.0833308	0.0669896	0.116562	0.161151	0.199775	0.218167	0.178879	0.169693	0.0879116	0.125116	0.0711183	0.0314145	0.124537	0.170409	0.0540768	0.135921	0.111073	0.0600168
35	0.0836637	0.0812111	0.172751	0.181456	0.255709	0.248368	0.215912	0.230954	0.112738	0.167201	0.09592	0.0661239	0.160723	0.22089	0.0845136	0.172468	0.125937	0.0825099
40	0.0903264	0.107459	0.194198	0.203722	0.296022	0.286323	0.256155	0.280746	0.164651	0.206769	0.135698	0.0702965	0.187727	0.238163	0.0869787	0.208817	0.146171	0.107855
45	0.113459	0.130223	0.233408	0.242343	0.321409	0.321724	0.301347	0.332079	0.204693	0.235178	0.168507	0.0988525	0.2192	0.284349	0.136946	0.233335	0.157735	0.123492
50	0.117092	0.152712	0.27227	0.275218	0.358473	0.341663	0.333831	0.378848	0.236333	0.281527	0.188731	0.13542	0.230894	0.329267	0.139236	0.270781	0.171648	0.140611
55	0.125497	0.165297	0.299392	0.313856	0.409845	0.380252	0.377599	0.423173	0.258145	0.301151	0.199475	0.132189	0.256834	0.348751	0.155746	0.308485	0.196144	0.149778
60	0.148261	0.203263	0.366744	0.334959	0.446431	0.423684	0.419468	0.458848	0.287044	0.337857	0.22277	0.143834	0.283466	0.370419	0.212767	0.327554	0.204285	0.154439
65	0.151485	0.217673	0.403937	0.372089	0.510317	0.441385	0.449247	0.498333	0.300091	0.383841	0.25739	0.176398	0.308362	0.408062	0.213614	0.358355	0.22313	0.180981
NaV1.7-NaX-VSLD2
	I (µA)
V (mV)	20701026	20701030	20712063	20712064	20712065	20712067	20712068	20712070	20719007	20719008	20719012	20719016	20o17007	20o17009	20o17011	20o20061	20o20062
-80	-0.111989	-0.101003	-0.127471	-0.123971	-0.116374	-0.10376	-0.108787	-0.148543	-0.087885	-0.116639	-0.166949	-0.144283	-0.10376	-0.109863	-0.131542	-0.128767	-0.116365
-75	-0.110315	-0.0996809	-0.14007	-0.142845	-0.124841	-0.106812	-0.112229	-0.132596	-0.0985945	-0.120444	-0.169857	-0.142893	-0.109863	-0.119019	-0.130046	-0.128487	-0.115881
-70	-0.108073	-0.102624	-0.174191	-0.181431	-0.149109	-0.125122	-0.125868	-0.172523	-0.113081	-0.147759	-0.176778	-0.152841	-0.115967	-0.137329	-0.137376	-0.13935	-0.12213
-65	-0.114237	-0.104815	-0.244931	-0.267365	-0.213709	-0.15564	-0.158239	-0.234945	-0.156464	-0.21007	-0.211065	-0.19145	-0.140381	-0.161743	-0.167494	-0.173337	-0.145127
-60	-0.133408	-0.123162	-0.398892	-0.433888	-0.343797	-0.231934	-0.221988	-0.379063	-0.2422	-0.311528	-0.284688	-0.259129	-0.189209	-0.244141	-0.19751	-0.229687	-0.178676
-55	-0.162673	-0.160165	-0.711496	-0.785596	-0.584427	-0.363159	-0.34674	-0.660745	-0.41502	-0.512288	-0.45293	-0.40389	-0.308228	-0.427246	-0.282205	-0.342167	-0.248486
-50	-0.22832	-0.236432	-1.25384	-1.36479	-1.03603	-0.62561	-0.557248	-1.26541	-0.748662	-0.855929	-0.774354	-0.659497	-0.582886	-0.875854	-0.435014	-0.539742	-0.380645
-45	-0.336641	-0.350393	-2.02741	-1.85893	-1.44974	-0.942993	-0.816786	-1.84359	-1.25357	-1.44989	-1.18211	-0.992491	-1.16577	-1.60828	-0.744473	-0.884736	-0.622312
-40	-0.496385	-0.502554	-2.35182	-2.23271	-1.64742	-1.34277	-1.16369	-2.30322	-1.82626	-1.87834	-1.6704	-1.33592	-1.94397	-1.9165	-1.28038	-1.33517	-0.984037
-35	-0.702014	-0.704934	-2.55862	-2.35705	-1.79922	-1.62048	-1.41642	-2.48956	-2.21361	-2.15976	-1.89564	-1.62105	-2.21863	-1.97144	-1.89254	-1.73835	-1.3948
-30	-0.919305	-0.899793	-2.5599	-2.35535	-1.81871	-1.75476	-1.58465	-2.52647	-2.38345	-2.28611	-1.93871	-1.73314	-2.2644	-1.92871	-2.41302	-1.97007	-1.7049
-25	-1.05631	-1.03397	-2.48107	-2.30852	-1.77413	-1.81274	-1.68975	-2.48192	-2.39169	-2.28261	-1.91605	-1.74845	-2.22778	-1.828	-2.69419	-2.03312	-1.86847
-20	-1.1386	-1.09861	-2.34227	-2.20722	-1.69401	-1.77002	-1.71215	-2.35713	-2.31462	-2.19654	-1.84534	-1.69906	-2.11792	-1.69373	-2.72004	-2.01676	-1.90132
-15	-1.13575	-1.10813	-2.18008	-2.03092	-1.58669	-1.68457	-1.65288	-2.20819	-2.18157	-2.06732	-1.71938	-1.60034	-2.00195	-1.53809	-2.6391	-1.93855	-1.86732
-10	-1.10186	-1.06946	-1.99348	-1.88685	-1.44377	-1.5625	-1.55397	-2.02677	-2.02159	-1.89593	-1.57078	-1.4549	-1.828	-1.3916	-2.46484	-1.81186	-1.76694
-5	-1.02566	-0.988921	-1.78839	-1.6634	-1.29058	-1.42517	-1.41925	-1.826	-1.83921	-1.70665	-1.37787	-1.28994	-1.62964	-1.23901	-2.26954	-1.63989	-1.64043
0	-0.931374	-0.895884	-1.58259	-1.50061	-1.12096	-1.26953	-1.26264	-1.60895	-1.62803	-1.51015	-1.18685	-1.10704	-1.43738	-1.06812	-2.04815	-1.46019	-1.49817
5	-0.808126	-0.772121	-1.31559	-1.29232	-0.954656	-1.09863	-1.08004	-1.40352	-1.39432	-1.29047	-0.99782	-0.921206	-1.26648	-0.88501	-1.81681	-1.25813	-1.29594
10	-0.679561	-0.640938	-1.0792	-1.0712	-0.800014	-0.918579	-0.874184	-1.16197	-1.17456	-1.04171	-0.812787	-0.719962	-1.09253	-0.735474	-1.55417	-1.03721	-1.0969
15	-0.550002	-0.508968	-0.879093	-0.838733	-0.638302	-0.732422	-0.682057	-0.943847	-0.962669	-0.819574	-0.597218	-0.522468	-0.875854	-0.561523	-1.30681	-0.814853	-0.910823
20	-0.41203	-0.375211	-0.643124	-0.622432	-0.465684	-0.55542	-0.521397	-0.730083	-0.735455	-0.609565	-0.385177	-0.310498	-0.698853	-0.415039	-1.02106	-0.634068	-0.693532
25	-0.276694	-0.254459	-0.426107	-0.448364	-0.325526	-0.38147	-0.335303	-0.518642	-0.533062	-0.423481	-0.215425	-0.146196	-0.576782	-0.274658	-0.780356	-0.416166	-0.516292
30	-0.161519	-0.134038	-0.255877	-0.251922	-0.18204	-0.222778	-0.17368	-0.322055	-0.341214	-0.233662	-0.0738273	0.030885	-0.384521	-0.158691	-0.555584	-0.231497	-0.325632
35	-0.0552276	-0.0378249	-0.113769	-0.0951241	-0.0731542	-0.0488281	-0.053987	-0.160198	-0.171281	-0.0653557	0.113783	0.175241	-0.241089	-0.0305176	-0.371619	-0.0151032	-0.141605
40	0.0871251	0.0789795	0.0979025	0.129885	0.0927745	0.146484	0.0778703	-0.0267793	-0.0357533	0.139914	0.30396	0.287978	-0.128174	0.0366211	-0.025567	0.0821401	0.0704027
45	0.170455	0.160123	0.244876	0.273557	0.226089	0.283813	0.180805	0.107255	0.130871	0.287968	0.420068	0.383031	0.0166748	0.0701904	0.0529039	0.152246	0.116351
50	0.248353	0.2286	0.343212	0.365541	0.318757	0.378418	0.253792	0.234528	0.238909	0.396029	0.550085	0.465467	0.0354296	0.0854492	0.0803721	0.193978	0.156777
55	0.309079	0.280459	0.439147	0.483701	0.392186	0.50354	0.309116	0.335245	0.333213	0.491988	0.61758	0.533102	0.0447049	0.0915527	0.126983	0.248606	0.207017
60	0.355114	0.321332	0.518107	0.55492	0.460948	0.604248	0.355439	0.406236	0.392769	0.572558	0.707458	0.578326	0.0581108	0.10376	0.171795	0.297941	0.226918
65	0.398352	0.358133	0.579788	0.614847	0.506733	0.723267	0.377052	0.45961	0.438978	0.639382	0.774352	0.616665	0.0705314	0.131226	0.149846	0.343997	0.266236
NaV1.7-NaX-VSLD3
	I (µA)
V (mV)	20701034	20701035	20701036	20701037	20701038	20712072	20712073	20712074	20712075	20712076	20719022	20719023	20719024	20719025	20o17022	20o17024	20o17026	20o17028	20o20068
-80	-0.073209	-0.0661512	-0.0683132	-0.0633759	-0.0915527	-0.0866399	-0.0705969	-0.0799717	-0.0724996	-0.0707	-0.101347	-0.116674	-0.102597	-0.111488	-0.118982	-0.0947995	-0.0885857	-0.101972	-0.085585
-75	-0.0634731	-0.0679084	-0.065252	-0.0656494	-0.088501	-0.0750435	-0.0697457	-0.0752746	-0.0823903	-0.0776179	-0.0894099	-0.108892	-0.0960861	-0.101553	-0.115951	-0.0979648	-0.0929041	-0.0728084	-0.0819891
-70	-0.0602816	-0.0673413	-0.0681742	-0.0595456	-0.0823975	-0.0631776	-0.0718767	-0.0687857	-0.0719618	-0.0741943	-0.0916096	-0.115213	-0.0883106	-0.0879521	-0.098854	-0.0814271	-0.0819136	-0.0798348	-0.0733632
-65	-0.067248	-0.0684234	-0.0593239	-0.0606638	-0.0732422	-0.0696448	-0.0769027	-0.0639668	-0.0638818	-0.0599293	-0.0798946	-0.110654	-0.0868602	-0.0900893	-0.10864	-0.0890087	-0.088211	-0.0895294	-0.0682285
-60	-0.0543703	-0.0602651	-0.0561167	-0.0468578	-0.0762939	-0.0676151	-0.0693389	-0.0644861	-0.0821257	-0.0579813	-0.0850061	-0.0959754	-0.0733116	-0.0856015	-0.127649	-0.0869626	-0.0866179	-0.077715	-0.0659528
-55	-0.0561271	-0.0589377	-0.05229	-0.0592544	-0.0762939	-0.0723633	-0.0642318	-0.0681155	-0.0791746	-0.0612277	-0.0726707	-0.0962956	-0.0613693	-0.0789908	-0.0823795	-0.0848163	-0.0811075	-0.0609601	-0.055108
-50	-0.0515285	-0.0570028	-0.0469304	-0.0549372	-0.0640869	-0.0699241	-0.0631528	-0.0605112	-0.0673111	-0.0689523	-0.0690026	-0.0877113	-0.0647166	-0.065861	-0.0894089	-0.0717553	-0.0691572	-0.0753035	-0.050962
-45	-0.0594941	-0.0474739	-0.0496454	-0.0522151	-0.0732422	-0.0527693	-0.0568953	-0.0759366	-0.0758771	-0.0656949	-0.0567936	-0.0828564	-0.0626151	-0.055947	-0.0965206	-0.0793189	-0.0764739	-0.0723866	-0.0514052
-40	-0.0508656	-0.0499836	-0.0419361	-0.0510704	-0.0671387	-0.0713698	-0.0457038	-0.067186	-0.0754497	-0.0497934	-0.0571239	-0.0819033	-0.0554634	-0.0573449	-0.0702903	-0.0726761	-0.0791534	-0.0678389	-0.0475643
-35	-0.0550297	-0.0552268	-0.0434099	-0.0455022	-0.0640869	-0.0606893	-0.0500362	-0.0619471	-0.0675991	-0.0570827	-0.0515768	-0.0611515	-0.0454635	-0.0554472	-0.076485	-0.0709302	-0.0667716	-0.0572757	-0.0620092
-30	-0.0494494	-0.0545254	-0.0437354	-0.0497296	-0.0732422	-0.0530165	-0.0537237	-0.0505004	-0.061222	-0.0603459	-0.0508947	-0.071516	-0.0514835	-0.0454606	-0.0674105	-0.0687375	-0.0583776	-0.0525529	-0.0459261
-25	-0.0492406	-0.0454216	-0.0467488	-0.0527332	-0.0701904	-0.0654682	-0.0661633	-0.0584211	-0.0635257	-0.0696672	-0.0512131	-0.0476671	-0.0486162	-0.0414812	-0.0745014	-0.0737765	-0.0650221	-0.0946605	-0.0351909
-20	-0.0498695	-0.0524808	-0.0482876	-0.0433941	-0.0671387	-0.0552	-0.0664684	-0.0631576	-0.0574796	-0.0640391	-0.0644644	-0.053241	-0.0394936	-0.0491117	-0.0647197	-0.0642302	-0.0685885	-0.0367831	-0.0383124
-15	-0.0542799	-0.049185	-0.0443842	-0.0441287	-0.0701904	-0.0647446	-0.0661108	-0.0632013	-0.0632731	-0.0594975	-0.0503957	-0.0431873	-0.0371795	-0.0462724	-0.0561671	-0.0671631	-0.0616639	-0.0470778	-0.0545249
-10	-0.0487835	-0.0484283	-0.0454986	-0.0476171	-0.0762939	-0.0690989	-0.0613716	-0.0661756	-0.0655039	-0.0497882	-0.0553831	-0.0264686	-0.03061	-0.0321783	-0.0536969	-0.0550676	-0.0545692	-0.0569739	-0.0470722
-5	-0.0444814	-0.0492273	-0.040017	-0.0486552	-0.0640869	-0.0573736	-0.0449783	-0.0543588	-0.0538387	-0.0498376	-0.0281211	0.0114672	-0.0237124	-0.0334084	-0.0670063	-0.051565	-0.0573378	-0.0548461	-0.0475053
0	-0.044518	-0.0359916	-0.0368743	-0.0431385	-0.0579834	-0.0364264	-0.0388411	-0.0472381	-0.04214	-0.0479985	-0.0380048	0.0115698	-0.0250079	-0.0269596	-0.0603295	-0.0413209	-0.0519392	-0.0478113	-0.0322385
5	-0.037753	-0.0339854	-0.0303932	-0.0373615	-0.0518799	-0.0290776	-0.0333974	-0.0317128	-0.0342455	-0.0301922	-0.0243166	0.03922	-0.0231454	-0.0114824	-0.0787618	-0.0406572	-0.0452211	-0.02139	0.0151181
10	-0.0260356	-0.0288816	-0.0140695	-0.0312236	-0.0427246	-0.0275907	-0.0335044	-0.0309171	-0.0272683	-0.0240836	-0.010178	0.0466313	-0.00784949	0.00979301	-0.0452613	-0.0317321	-0.0380729	-0.0285694	-0.0231983
15	-0.0139009	-0.0202708	-0.0188569	-0.0234934	-0.0396729	-0.0164505	-0.0328477	-0.0248085	-0.0277437	0.0267034	0.0169093	0.0698893	0.0167712	0.0166396	-0.0372515	0.0214567	-0.0329742	-0.0143524	0.0237652
20	-0.00956555	-0.0135777	0.006517	-0.0102138	-0.0366211	0.0273805	0.015812	0.0183108	0.0274927	-0.0255729	0.0377346	0.0852624	0.0240508	0.039252	-0.0295745	0.0254193	0.0230552	0.011793	0.0246566
25	-0.0180039	-0.0103335	0.0150321	-0.00877409	-0.0213623	0.0447786	0.0200443	0.0299925	0.029419	0.0375773	0.0348214	0.0904446	0.0294056	0.0461344	-0.0237319	0.0338888	0.0229973	0.024176	0.0497138
30	0.0189709	0.0123453	0.0169216	-0.00736929	0.0396729	0.0442955	0.0173273	0.0174152	0.0405685	0.036434	0.0453485	0.117824	0.0544823	0.0579458	0.028878	0.03465	0.0267312	0.036675	0.0699545
35	0.0179713	0.0136334	0.0195643	0.013003	0.0305176	0.0593541	0.0181148	0.0337027	0.0496765	0.0447583	0.0642054	0.139331	0.0541253	0.0591483	0.0402455	0.029691	0.0927185	0.0383689	0.0758867
40	0.0231126	0.0187457	0.0263748	0.0181865	0.0396729	0.0558556	0.0276777	0.032836	0.0540213	0.0498281	0.0724683	0.148586	0.0802566	0.0723957	0.0482993	0.0434556	0.0464669	0.0374642	0.0769184
45	0.0260158	0.0242453	0.0316271	0.0278279	0.0366211	0.052807	0.034958	0.0408359	0.0588287	0.0434223	0.0780738	0.181514	0.0930013	0.080474	0.0657397	0.0456966	0.0519118	0.0526009	0.0704449
50	0.0334836	0.0279196	0.0334319	0.0296954	0.0488281	0.0595031	0.0390762	0.0397864	0.0790193	0.0570278	0.0981607	0.192571	0.108847	0.10985	0.0529107	0.0541824	0.0558477	0.0710571	0.0778212
55	0.0464466	0.0358302	0.041149	0.0351829	0.0488281	0.0717155	0.0537678	0.0454349	0.103661	0.0745453	0.116311	0.214131	0.121546	0.116671	0.0716697	0.0778844	0.060308	0.0594109	0.0856972
60	0.0522611	0.0394247	0.0487957	0.044351	0.0701904	0.0895355	0.0552604	0.0487059	0.0937673	0.0772523	0.131382	0.22095	0.142557	0.129457	0.0720716	0.0894308	0.0650181	0.0800832	0.0894815
65	0.0540245	0.0508058	0.0569129	0.0527726	0.0732422	0.0975199	0.0646108	0.0620982	0.101731	0.0927993	0.142092	0.243821	0.160444	0.152957	0.0832021	0.101933	0.0823169	0.0958093	0.103353
NaV1.7-NaX-VSLD4
	I (µA)
V (mV)	20719027	20719028	20719029	20719030	20719031	20o17030	20o17032	20o17034	20o17036	20o20071	20o20072	20o20075
-80	-0.208624	-0.189423	-0.189209	-0.15769	-0.177342	-0.190344	-0.113216	-0.13568	-0.140292	-0.109974	-0.166581	-0.137889
-75	-0.189948	-0.1732	-0.186157	-0.151116	-0.168722	-0.180166	-0.119903	-0.121459	-0.142914	-0.123273	-0.161119	-0.164671
-70	-0.176205	-0.159409	-0.167847	-0.14178	-0.142305	-0.183297	-0.119165	-0.115161	-0.129475	-0.114527	-0.15576	-0.143301
-65	-0.169009	-0.145888	-0.152588	-0.140789	-0.14403	-0.163298	-0.104486	-0.120203	-0.121337	-0.10285	-0.140179	-0.130059
-60	-0.151197	-0.138099	-0.149536	-0.131185	-0.135824	-0.14006	-0.0930739	-0.111809	-0.118084	-0.106968	-0.12128	-0.138456
-55	-0.135333	-0.135263	-0.128174	-0.122654	-0.121487	-0.143899	-0.0941685	-0.107518	-0.118464	-0.0764428	-0.128502	-0.118343
-50	-0.122262	-0.113969	-0.125122	-0.110612	-0.121108	-0.132129	-0.0938054	-0.0931259	-0.110412	-0.0863109	-0.115717	-0.120335
-45	-0.104618	-0.104529	-0.12207	-0.107459	-0.115253	-0.126587	-0.0887379	-0.088875	-0.100549	-0.0919885	-0.0914855	-0.108541
-40	-0.119602	-0.108999	-0.106812	-0.116784	-0.0958199	-0.114539	-0.0738285	-0.088309	-0.0959499	-0.0700511	-0.0922755	-0.11401
-35	-0.120518	-0.105624	-0.106812	-0.122416	-0.106133	-0.104231	-0.0706365	-0.0841858	-0.097083	-0.0908453	-0.0933957	-0.107468
-30	-0.117358	-0.103035	-0.119019	-0.113655	-0.122378	-0.0908778	-0.0784366	-0.0852519	-0.0980747	-0.0999192	-0.0973766	-0.10556
-25	-0.14467	-0.104619	-0.109863	-0.116566	-0.131914	-0.0945042	-0.0856951	-0.0791243	-0.0926002	-0.0855698	-0.0830684	-0.117232
-20	-0.159872	-0.120893	-0.119019	-0.156142	-0.140363	-0.102652	-0.0922333	-0.101909	-0.0973331	-0.0983073	-0.0766058	-0.0935969
-15	-0.166566	-0.112671	-0.106812	-0.183481	-0.131624	-0.107228	-0.0927667	-0.0861377	-0.0994565	-0.123185	-0.0838683	-0.11412
-10	-0.158592	-0.106047	-0.10376	-0.191119	-0.141914	-0.104505	-0.0876544	-0.0765292	-0.117256	-0.0904369	-0.0834717	-0.113304
-5	-0.141435	-0.105836	-0.0823975	-0.176748	-0.131143	-0.0875207	-0.0703096	-0.0675756	-0.106997	-0.13131	-0.065868	-0.108447
0	-0.109923	-0.0861002	-0.0640869	-0.168881	-0.113314	-0.069041	-0.0884982	-0.0649032	-0.0961319	-0.0931691	-0.08415	-0.101595
5	-0.0807209	-0.0636748	-0.0427246	-0.151309	-0.0760245	-0.0557281	-0.0673739	-0.0598265	-0.087074	-0.0789827	-0.0459705	-0.10743
10	-0.0483992	-0.037581	0.0213623	-0.115466	0.0715628	-0.0383422	-0.0512927	-0.0421709	-0.085575	-0.0816119	-0.0418467	-0.066722
15	0.0178174	-0.0163357	0.0640869	-0.084834	0.120779	0.0271547	-0.0276948	-0.0363195	-0.0645869	-0.0720324	0.0287533	-0.0585583
20	0.0649267	0.0336141	0.0915527	-0.0563924	0.185887	0.0428811	0.0307358	0.0404976	-0.0376155	-0.0256489	0.0515882	-0.0316294
25	0.119839	0.0678311	0.131226	-0.0146136	0.225382	0.0681459	0.048776	0.0573334	0.0484881	0.0355298	0.0817021	0.0632323
30	0.188442	0.105878	0.170898	0.0652313	0.298362	0.0930618	0.0553117	0.0680777	0.0652884	0.0594737	0.116459	0.0894755
35	0.251781	0.160516	0.210571	0.108327	0.357089	0.127288	0.102344	0.0866055	0.0843719	0.0821857	0.150394	0.13588
40	0.314184	0.203466	0.271606	0.160879	0.440921	0.16492	0.127139	0.106046	0.127861	0.12037	0.197447	0.197806
45	0.380839	0.241207	0.305176	0.217884	0.491133	0.203633	0.160353	0.128562	0.145974	0.181066	0.242279	0.265159
50	0.44562	0.298376	0.363159	0.279075	0.569589	0.239867	0.189805	0.142093	0.182087	0.225845	0.294228	0.421195
55	0.51797	0.350172	0.427246	0.334962	0.649858	0.271867	0.220846	0.157235	0.220077	0.267296	0.329269	0.513994
60	0.60205	0.393741	0.482178	0.401232	0.724085	0.29905	0.245025	0.192218	0.264447	0.308514	0.376948	0.595612
65	0.680709	0.447045	0.546265	0.453786	0.777687	0.349063	0.2856	0.222631	0.313061	0.358809	0.438845	0.666803
